# Supplementary material for: Dissecting cancer in a non-mammalian model: genomic insights from lemon frost geckos
Source: BMC Biol. 2026 Jul 15;24:150. doi: 10.1186/s12915-026-02661-0 (PMC13371695; doi:10.1186/s12915-026-02661-0)
Supplement: Supplementary file 1 — Supplementary Material 1 [file 12915_2026_2661_MOESM1_ESM.xlsx]

## Sheet: Supplementary Table 1
Supplementary Table 1. Description of OncoKB genes identified in Structural Variants.
Gene Symbol	Gene Name	Functional description
CXCR4	C-X-C Motif Chemokine Receptor 4	G-protein–coupled receptor involved in chemokine signaling, immune cell trafficking, stem cell homing, and cancer metastasis.
ACVR1	Activin A Receptor Type 1	Serine/threonine kinase receptor in the BMP/activin/TGF-β pathway; regulates bone development and cell differentiation.
ERCC3	Excision Repair Cross-Complementation Group 3 (XPB)	DNA helicase component of TFIIH; essential for nucleotide excision repair and transcription initiation.
MAX	MYC Associated Factor X	Transcription factor that regulates cell proliferation, differentiation, and apoptosis.
SDHAF2	Succinate Dehydrogenase Assembly Factor 2	Mitochondrial assembly factor required for SDH/complex II function.
FEV	FEV Transcription Factor (PET1)	ETS-family transcription factor essential for serotonergic neuron development.
FHIT	Fragile Histidine Triad	Tumor suppressor involved in purine metabolism and DNA damage response.
INHA	Inhibin Subunit Alpha	Forms inhibin hormones that suppress FSH secretion and regulate reproductive tissue growth.
LRP1B	LDL Receptor Related Protein 1B	Endocytic receptor involved in lipid transport, migration control, and tumor suppression.
PDK1	Pyruvate Dehydrogenase Kinase 1	Mitochondrial kinase that inhibits pyruvate dehydrogenase, promoting glycolysis.
RPS6KB2	Ribosomal Protein S6 Kinase B2	Kinase downstream of mTOR that regulates protein synthesis and cell growth.
ACVR2A	Activin A Receptor Type 2A	Receptor for activins in the TGF-β pathway; regulates proliferation and embryogenesis.
APLNR	Apelin Receptor	GPCR for apelin and ELABELA; regulates cardiovascular function and angiogenesis.
RNF213	Ring Finger Protein 213	E3 ubiquitin ligase associated with angiogenesis and Moyamoya disease.
SMG1	SMG1 NMD Associated PI3K-Related Kinase	Key kinase in nonsense-mediated mRNA decay and stress responses.
AIP	Aryl Hydrocarbon Receptor Interacting Protein	Co-chaperone regulating AHR signaling and pituitary tumor predisposition.
CLP1	Cleavage and Polyadenylation Factor I Subunit 1	RNA kinase involved in tRNA splicing and mRNA 3’-end processing.
SNX29	Sorting Nexin 29	Protein involved in endosomal trafficking and protein sorting.

## Sheet: Supplementary Table 2
Supplementary Table 2. Summary of Control-FREEC results with copy number variation events that appeared in all three tumor samples. P value is limited to less than 0.05, model uncertainty is limited to less than 20. chr = chromosome, status = copy number event type, start = genomic location on chromosome where event starts, end = genomic location on chromosome where event ends, genotype = major a…
chr	status	start_sample1	end_sample1	genotype_sample1	pvalue_sample1	uncertainty_sample1	start_sample2	end_sample2	genotype_sample2	pvalue_sample2	uncertainty_sample2	start_sample3	end_sample3	genotype_sample3	pvalue_sample3	uncertainty_sample3	estimatedBAF_sample1	estimatedBAF_sample2	estimatedBAF_sample3	Region	Gene
NC_072790.1	gain	4548960	5096520	AAAAAAAAAAAAABBBBB	0	11.2774	4555485	5139585	AAAAAABB	0	2.06105	5080975	5139425	AAB	8.33E-08	14.6075	0.722222	0.75	0.666667	region_0	LOC129327776
NC_072790.1	gain	4548960	5096520	AAAAAAAAAAAAABBBBB	0	11.2774	4555485	5139585	AAAAAABB	0	2.06105	5080975	5139425	AAB	8.33E-08	14.6075	0.722222	0.75	0.666667	region_0	LOC129327768
NC_072790.1	gain	4548960	5096520	AAAAAAAAAAAAABBBBB	0	11.2774	4555485	5139585	AAAAAABB	0	2.06105	5080975	5139425	AAB	8.33E-08	14.6075	0.722222	0.75	0.666667	region_0	LOC129327751
NC_072790.1	gain	4548960	5096520	AAAAAAAAAAAAABBBBB	0	11.2774	4555485	5139585	AAAAAABB	0	2.06105	5080975	5139425	AAB	8.33E-08	14.6075	0.722222	0.75	0.666667	region_0	LOC129341718
NC_072790.1	gain	4548960	5096520	AAAAAAAAAAAAABBBBB	0	11.2774	4555485	5139585	AAAAAABB	0	2.06105	4765345	5035885	AAB	2.17E-48	7.16065	0.722222	0.75	0.666667	region_1	LOC129327776
NC_072790.1	gain	4548960	5096520	AAAAAAAAAAAAABBBBB	0	11.2774	4555485	5139585	AAAAAABB	0	2.06105	4765345	5035885	AAB	2.17E-48	7.16065	0.722222	0.75	0.666667	region_1	LOC129327768
NC_072790.1	gain	4548960	5096520	AAAAAAAAAAAAABBBBB	0	11.2774	4555485	5139585	AAAAAABB	0	2.06105	4765345	5035885	AAB	2.17E-48	7.16065	0.722222	0.75	0.666667	region_1	LOC129327751
NC_072790.1	gain	4548960	5096520	AAAAAAAAAAAAABBBBB	0	11.2774	4555485	5139585	AAAAAABB	0	2.06105	4765345	5035885	AAB	2.17E-48	7.16065	0.722222	0.75	0.666667	region_1	LOC129341718
NC_072790.1	gain	4548960	5096520	AAAAAAAAAAAAABBBBB	0	11.2774	4555485	5139585	AAAAAABB	0	2.06105	4561605	4642600	AAB	7.23E-16	1.91777	0.722222	0.75	0.666667	region_2	LOC129327776
NC_072790.1	gain	4548960	5096520	AAAAAAAAAAAAABBBBB	0	11.2774	4555485	5139585	AAAAAABB	0	2.06105	4561605	4642600	AAB	7.23E-16	1.91777	0.722222	0.75	0.666667	region_2	LOC129327768
NC_072790.1	gain	4548960	5096520	AAAAAAAAAAAAABBBBB	0	11.2774	4555485	5139585	AAAAAABB	0	2.06105	4561605	4642600	AAB	7.23E-16	1.91777	0.722222	0.75	0.666667	region_2	LOC129327751
NC_072790.1	gain	4548960	5096520	AAAAAAAAAAAAABBBBB	0	11.2774	4555485	5139585	AAAAAABB	0	2.06105	4561605	4642600	AAB	7.23E-16	1.91777	0.722222	0.75	0.666667	region_2	LOC129341718
NC_072791.1	neutral	31703490	42435900	AA	8.21E-261	0.149868	33960960	34117875	AA	8.20E-05	1.97401	33603740	33764060	AA	0.0479381	4.22327	1	1	1	region_3	LOC129325291
NC_072791.1	neutral	31703490	42435900	AA	8.21E-261	0.149868	33960960	34117875	AA	8.20E-05	1.97401	33603740	33764060	AA	0.0479381	4.22327	1	1	1	region_3	LOC129324877
NC_072791.1	neutral	31703490	42435900	AA	8.21E-261	0.149868	33960960	34117875	AA	8.20E-05	1.97401	33603740	33764060	AA	0.0479381	4.22327	1	1	1	region_3	GPR65
NC_072791.1	neutral	31703490	42435900	AA	8.21E-261	0.149868	33960960	34117875	AA	8.20E-05	1.97401	33603740	33764060	AA	0.0479381	4.22327	1	1	1	region_3	LGMN
NC_072791.1	neutral	31703490	42435900	AA	8.21E-261	0.149868	33960960	34117875	AA	8.20E-05	1.97401	33603740	33764060	AA	0.0479381	4.22327	1	1	1	region_3	CPSF2
NC_072791.1	neutral	31703490	42435900	AA	8.21E-261	0.149868	33960960	34117875	AA	8.20E-05	1.97401	33603740	33764060	AA	0.0479381	4.22327	1	1	1	region_3	ATXN3
NC_072791.1	neutral	31703490	42435900	AA	8.21E-261	0.149868	33960960	34117875	AA	8.20E-05	1.97401	33603740	33764060	AA	0.0479381	4.22327	1	1	1	region_3	FBLN5
NC_072791.1	neutral	31703490	42435900	AA	8.21E-261	0.149868	33960960	34117875	AA	8.20E-05	1.97401	33603740	33764060	AA	0.0479381	4.22327	1	1	1	region_3	CATSPERB
NC_072791.1	neutral	31703490	42435900	AA	8.21E-261	0.149868	33960960	34117875	AA	8.20E-05	1.97401	33603740	33764060	AA	0.0479381	4.22327	1	1	1	region_3	GPR68
NC_072791.1	neutral	31703490	42435900	AA	8.21E-261	0.149868	33960960	34117875	AA	8.20E-05	1.97401	33603740	33764060	AA	0.0479381	4.22327	1	1	1	region_3	DGLUCY
NC_072791.1	neutral	31703490	42435900	AA	8.21E-261	0.149868	33960960	34117875	AA	8.20E-05	1.97401	33603740	33764060	AA	0.0479381	4.22327	1	1	1	region_3	CALM1
NC_072791.1	neutral	31703490	42435900	AA	8.21E-261	0.149868	33960960	34117875	AA	8.20E-05	1.97401	33603740	33764060	AA	0.0479381	4.22327	1	1	1	region_3	PSMC1
NC_072791.1	neutral	31703490	42435900	AA	8.21E-261	0.149868	33960960	34117875	AA	8.20E-05	1.97401	33603740	33764060	AA	0.0479381	4.22327	1	1	1	region_3	LOC129325196
NC_072791.1	neutral	31703490	42435900	AA	8.21E-261	0.149868	33960960	34117875	AA	8.20E-05	1.97401	33603740	33764060	AA	0.0479381	4.22327	1	1	1	region_3	EFCAB11
NC_072791.1	neutral	31703490	42435900	AA	8.21E-261	0.149868	33960960	34117875	AA	8.20E-05	1.97401	33603740	33764060	AA	0.0479381	4.22327	1	1	1	region_3	LOC129325101
NC_072791.1	neutral	31703490	42435900	AA	8.21E-261	0.149868	33960960	34117875	AA	8.20E-05	1.97401	33603740	33764060	AA	0.0479381	4.22327	1	1	1	region_3	ZC3H14
NC_072791.1	neutral	31703490	42435900	AA	8.21E-261	0.149868	33960960	34117875	AA	8.20E-05	1.97401	33603740	33764060	AA	0.0479381	4.22327	1	1	1	region_3	PTPN21
NC_072791.1	neutral	31703490	42435900	AA	8.21E-261	0.149868	33960960	34117875	AA	8.20E-05	1.97401	33603740	33764060	AA	0.0479381	4.22327	1	1	1	region_3	GALC
NC_072791.1	neutral	31703490	42435900	AA	8.21E-261	0.149868	33960960	34117875	AA	8.20E-05	1.97401	33603740	33764060	AA	0.0479381	4.22327	1	1	1	region_3	LOC129323735
NC_072791.1	neutral	31703490	42435900	AA	8.21E-261	0.149868	33960960	34117875	AA	8.20E-05	1.97401	33603740	33764060	AA	0.0479381	4.22327	1	1	1	region_3	LOC129323368
NC_072791.1	neutral	31703490	42435900	AA	8.21E-261	0.149868	33960960	34117875	AA	8.20E-05	1.97401	33603740	33764060	AA	0.0479381	4.22327	1	1	1	region_3	SEL1L
NC_072791.1	neutral	31703490	42435900	AA	8.21E-261	0.149868	33960960	34117875	AA	8.20E-05	1.97401	33603740	33764060	AA	0.0479381	4.22327	1	1	1	region_3	LOC129323778
NC_072791.1	neutral	31703490	42435900	AA	8.21E-261	0.149868	33960960	34117875	AA	8.20E-05	1.97401	33603740	33764060	AA	0.0479381	4.22327	1	1	1	region_3	GTF2A1
NC_072791.1	neutral	31703490	42435900	AA	8.21E-261	0.149868	33960960	34117875	AA	8.20E-05	1.97401	33603740	33764060	AA	0.0479381	4.22327	1	1	1	region_3	LOC129323733
NC_072791.1	neutral	31703490	42435900	AA	8.21E-261	0.149868	33960960	34117875	AA	8.20E-05	1.97401	33603740	33764060	AA	0.0479381	4.22327	1	1	1	region_3	ITPK1
NC_072791.1	neutral	31703490	42435900	AA	8.21E-261	0.149868	33960960	34117875	AA	8.20E-05	1.97401	33603740	33764060	AA	0.0479381	4.22327	1	1	1	region_3	CHGA
NC_072791.1	neutral	31703490	42435900	AA	8.21E-261	0.149868	33960960	34117875	AA	8.20E-05	1.97401	33603740	33764060	AA	0.0479381	4.22327	1	1	1	region_3	GOLGA5
NC_072791.1	neutral	31703490	42435900	AA	8.21E-261	0.149868	33960960	34117875	AA	8.20E-05	1.97401	33603740	33764060	AA	0.0479381	4.22327	1	1	1	region_3	RIN3
NC_072791.1	neutral	31703490	42435900	AA	8.21E-261	0.149868	33960960	34117875	AA	8.20E-05	1.97401	33603740	33764060	AA	0.0479381	4.22327	1	1	1	region_3	SLC24A4
NC_072791.1	neutral	31703490	42435900	AA	8.21E-261	0.149868	33960960	34117875	AA	8.20E-05	1.97401	33603740	33764060	AA	0.0479381	4.22327	1	1	1	region_3	TC2N
NC_072791.1	neutral	31703490	42435900	AA	8.21E-261	0.149868	33960960	34117875	AA	8.20E-05	1.97401	33603740	33764060	AA	0.0479381	4.22327	1	1	1	region_3	PPP4R3A
NC_072791.1	neutral	31703490	42435900	AA	8.21E-261	0.149868	33960960	34117875	AA	8.20E-05	1.97401	33603740	33764060	AA	0.0479381	4.22327	1	1	1	region_3	CCDC88C
NC_072791.1	neutral	31703490	42435900	AA	8.21E-261	0.149868	33960960	34117875	AA	8.20E-05	1.97401	33603740	33764060	AA	0.0479381	4.22327	1	1	1	region_3	RPS6KA5
NC_072791.1	neutral	31703490	42435900	AA	8.21E-261	0.149868	33960960	34117875	AA	8.20E-05	1.97401	33603740	33764060	AA	0.0479381	4.22327	1	1	1	region_3	TTC7B
NC_072791.1	neutral	31703490	42435900	AA	8.21E-261	0.149868	33960960	34117875	AA	8.20E-05	1.97401	33603740	33764060	AA	0.0479381	4.22327	1	1	1	region_3	NRDE2
NC_072791.1	neutral	31703490	42435900	AA	8.21E-261	0.149868	33960960	34117875	AA	8.20E-05	1.97401	33603740	33764060	AA	0.0479381	4.22327	1	1	1	region_3	KCNK13
NC_072791.1	neutral	31703490	42435900	AA	8.21E-261	0.149868	33960960	34117875	AA	8.20E-05	1.97401	33603740	33764060	AA	0.0479381	4.22327	1	1	1	region_3	LOC129325240
NC_072791.1	neutral	31703490	42435900	AA	8.21E-261	0.149868	33960960	34117875	AA	8.20E-05	1.97401	33603740	33764060	AA	0.0479381	4.22327	1	1	1	region_3	FOXN3
NC_072791.1	neutral	31703490	42435900	AA	8.21E-261	0.149868	33960960	34117875	AA	8.20E-05	1.97401	33603740	33764060	AA	0.0479381	4.22327	1	1	1	region_3	TTC8
NC_072791.1	neutral	31703490	42435900	AA	8.21E-261	0.149868	33960960	34117875	AA	8.20E-05	1.97401	33603740	33764060	AA	0.0479381	4.22327	1	1	1	region_3	EML5
NC_072791.1	neutral	31703490	42435900	AA	8.21E-261	0.149868	33960960	34117875	AA	8.20E-05	1.97401	33603740	33764060	AA	0.0479381	4.22327	1	1	1	region_3	SPATA7
NC_072791.1	neutral	31703490	42435900	AA	8.21E-261	0.149868	33960960	34117875	AA	8.20E-05	1.97401	33603740	33764060	AA	0.0479381	4.22327	1	1	1	region_3	KCNK10
NC_072791.1	neutral	31703490	42435900	AA	8.21E-261	0.149868	33960960	34117875	AA	8.20E-05	1.97401	33603740	33764060	AA	0.0479381	4.22327	1	1	1	region_3	FLRT2
NC_072791.1	neutral	31703490	42435900	AA	8.21E-261	0.149868	33960960	34117875	AA	8.20E-05	1.97401	33603740	33764060	AA	0.0479381	4.22327	1	1	1	region_3	STON2
NC_072791.1	neutral	31703490	42435900	AA	8.21E-261	0.149868	33960960	34117875	AA	8.20E-05	1.97401	33603740	33764060	AA	0.0479381	4.22327	1	1	1	region_3	TSHR
NC_072791.1	neutral	31703490	42435900	AA	8.21E-261	0.149868	33960960	34117875	AA	8.20E-05	1.97401	33603740	33764060	AA	0.0479381	4.22327	1	1	1	region_3	CEP128
NC_072791.1	neutral	31703490	42435900	AA	8.21E-261	0.149868	33960960	34117875	AA	8.20E-05	1.97401	33603740	33764060	AA	0.0479381	4.22327	1	1	1	region_3	DIO2
NC_072791.1	neutral	31703490	42435900	AA	8.21E-261	0.149868	33960960	34117875	AA	8.20E-05	1.97401	33603740	33764060	AA	0.0479381	4.22327	1	1	1	region_3	TRIP11
NC_072791.1	neutral	31703490	42435900	AA	8.21E-261	0.149868	33960960	34117875	AA	8.20E-05	1.97401	33603740	33764060	AA	0.0479381	4.22327	1	1	1	region_3	LOC129323694
NC_072791.1	neutral	31703490	42435900	AA	8.21E-261	0.149868	33960960	34117875	AA	8.20E-05	1.97401	33603740	33764060	AA	0.0479381	4.22327	1	1	1	region_3	NRXN3
NC_072791.1	neutral	31703490	42435900	AA	8.21E-261	0.149868	33960960	34117875	AA	8.20E-05	1.97401	35598555	35687900	AA	0.028967	15.5304	1	1	1	region_4	LOC129325291
NC_072791.1	neutral	31703490	42435900	AA	8.21E-261	0.149868	33960960	34117875	AA	8.20E-05	1.97401	35598555	35687900	AA	0.028967	15.5304	1	1	1	region_4	LOC129324877
NC_072791.1	neutral	31703490	42435900	AA	8.21E-261	0.149868	33960960	34117875	AA	8.20E-05	1.97401	35598555	35687900	AA	0.028967	15.5304	1	1	1	region_4	GPR65
NC_072791.1	neutral	31703490	42435900	AA	8.21E-261	0.149868	33960960	34117875	AA	8.20E-05	1.97401	35598555	35687900	AA	0.028967	15.5304	1	1	1	region_4	LGMN
NC_072791.1	neutral	31703490	42435900	AA	8.21E-261	0.149868	33960960	34117875	AA	8.20E-05	1.97401	35598555	35687900	AA	0.028967	15.5304	1	1	1	region_4	CPSF2
NC_072791.1	neutral	31703490	42435900	AA	8.21E-261	0.149868	33960960	34117875	AA	8.20E-05	1.97401	35598555	35687900	AA	0.028967	15.5304	1	1	1	region_4	ATXN3
NC_072791.1	neutral	31703490	42435900	AA	8.21E-261	0.149868	33960960	34117875	AA	8.20E-05	1.97401	35598555	35687900	AA	0.028967	15.5304	1	1	1	region_4	FBLN5
NC_072791.1	neutral	31703490	42435900	AA	8.21E-261	0.149868	33960960	34117875	AA	8.20E-05	1.97401	35598555	35687900	AA	0.028967	15.5304	1	1	1	region_4	CATSPERB
NC_072791.1	neutral	31703490	42435900	AA	8.21E-261	0.149868	33960960	34117875	AA	8.20E-05	1.97401	35598555	35687900	AA	0.028967	15.5304	1	1	1	region_4	GPR68
NC_072791.1	neutral	31703490	42435900	AA	8.21E-261	0.149868	33960960	34117875	AA	8.20E-05	1.97401	35598555	35687900	AA	0.028967	15.5304	1	1	1	region_4	DGLUCY
NC_072791.1	neutral	31703490	42435900	AA	8.21E-261	0.149868	33960960	34117875	AA	8.20E-05	1.97401	35598555	35687900	AA	0.028967	15.5304	1	1	1	region_4	CALM1
NC_072791.1	neutral	31703490	42435900	AA	8.21E-261	0.149868	33960960	34117875	AA	8.20E-05	1.97401	35598555	35687900	AA	0.028967	15.5304	1	1	1	region_4	PSMC1
NC_072791.1	neutral	31703490	42435900	AA	8.21E-261	0.149868	33960960	34117875	AA	8.20E-05	1.97401	35598555	35687900	AA	0.028967	15.5304	1	1	1	region_4	LOC129325196
NC_072791.1	neutral	31703490	42435900	AA	8.21E-261	0.149868	33960960	34117875	AA	8.20E-05	1.97401	35598555	35687900	AA	0.028967	15.5304	1	1	1	region_4	EFCAB11
NC_072791.1	neutral	31703490	42435900	AA	8.21E-261	0.149868	33960960	34117875	AA	8.20E-05	1.97401	35598555	35687900	AA	0.028967	15.5304	1	1	1	region_4	LOC129325101
NC_072791.1	neutral	31703490	42435900	AA	8.21E-261	0.149868	33960960	34117875	AA	8.20E-05	1.97401	35598555	35687900	AA	0.028967	15.5304	1	1	1	region_4	ZC3H14
NC_072791.1	neutral	31703490	42435900	AA	8.21E-261	0.149868	33960960	34117875	AA	8.20E-05	1.97401	35598555	35687900	AA	0.028967	15.5304	1	1	1	region_4	PTPN21
NC_072791.1	neutral	31703490	42435900	AA	8.21E-261	0.149868	33960960	34117875	AA	8.20E-05	1.97401	35598555	35687900	AA	0.028967	15.5304	1	1	1	region_4	GALC
NC_072791.1	neutral	31703490	42435900	AA	8.21E-261	0.149868	33960960	34117875	AA	8.20E-05	1.97401	35598555	35687900	AA	0.028967	15.5304	1	1	1	region_4	LOC129323735
NC_072791.1	neutral	31703490	42435900	AA	8.21E-261	0.149868	33960960	34117875	AA	8.20E-05	1.97401	35598555	35687900	AA	0.028967	15.5304	1	1	1	region_4	LOC129323368
NC_072791.1	neutral	31703490	42435900	AA	8.21E-261	0.149868	33960960	34117875	AA	8.20E-05	1.97401	35598555	35687900	AA	0.028967	15.5304	1	1	1	region_4	SEL1L
NC_072791.1	neutral	31703490	42435900	AA	8.21E-261	0.149868	33960960	34117875	AA	8.20E-05	1.97401	35598555	35687900	AA	0.028967	15.5304	1	1	1	region_4	LOC129323778
NC_072791.1	neutral	31703490	42435900	AA	8.21E-261	0.149868	33960960	34117875	AA	8.20E-05	1.97401	35598555	35687900	AA	0.028967	15.5304	1	1	1	region_4	GTF2A1
NC_072791.1	neutral	31703490	42435900	AA	8.21E-261	0.149868	33960960	34117875	AA	8.20E-05	1.97401	35598555	35687900	AA	0.028967	15.5304	1	1	1	region_4	LOC129323733
NC_072791.1	neutral	31703490	42435900	AA	8.21E-261	0.149868	33960960	34117875	AA	8.20E-05	1.97401	35598555	35687900	AA	0.028967	15.5304	1	1	1	region_4	ITPK1
NC_072791.1	neutral	31703490	42435900	AA	8.21E-261	0.149868	33960960	34117875	AA	8.20E-05	1.97401	35598555	35687900	AA	0.028967	15.5304	1	1	1	region_4	CHGA
NC_072791.1	neutral	31703490	42435900	AA	8.21E-261	0.149868	33960960	34117875	AA	8.20E-05	1.97401	35598555	35687900	AA	0.028967	15.5304	1	1	1	region_4	GOLGA5
NC_072791.1	neutral	31703490	42435900	AA	8.21E-261	0.149868	33960960	34117875	AA	8.20E-05	1.97401	35598555	35687900	AA	0.028967	15.5304	1	1	1	region_4	RIN3
NC_072791.1	neutral	31703490	42435900	AA	8.21E-261	0.149868	33960960	34117875	AA	8.20E-05	1.97401	35598555	35687900	AA	0.028967	15.5304	1	1	1	region_4	SLC24A4
NC_072791.1	neutral	31703490	42435900	AA	8.21E-261	0.149868	33960960	34117875	AA	8.20E-05	1.97401	35598555	35687900	AA	0.028967	15.5304	1	1	1	region_4	TC2N
NC_072791.1	neutral	31703490	42435900	AA	8.21E-261	0.149868	33960960	34117875	AA	8.20E-05	1.97401	35598555	35687900	AA	0.028967	15.5304	1	1	1	region_4	PPP4R3A
NC_072791.1	neutral	31703490	42435900	AA	8.21E-261	0.149868	33960960	34117875	AA	8.20E-05	1.97401	35598555	35687900	AA	0.028967	15.5304	1	1	1	region_4	CCDC88C
NC_072791.1	neutral	31703490	42435900	AA	8.21E-261	0.149868	33960960	34117875	AA	8.20E-05	1.97401	35598555	35687900	AA	0.028967	15.5304	1	1	1	region_4	RPS6KA5
NC_072791.1	neutral	31703490	42435900	AA	8.21E-261	0.149868	33960960	34117875	AA	8.20E-05	1.97401	35598555	35687900	AA	0.028967	15.5304	1	1	1	region_4	TTC7B
NC_072791.1	neutral	31703490	42435900	AA	8.21E-261	0.149868	33960960	34117875	AA	8.20E-05	1.97401	35598555	35687900	AA	0.028967	15.5304	1	1	1	region_4	NRDE2
NC_072791.1	neutral	31703490	42435900	AA	8.21E-261	0.149868	33960960	34117875	AA	8.20E-05	1.97401	35598555	35687900	AA	0.028967	15.5304	1	1	1	region_4	KCNK13
NC_072791.1	neutral	31703490	42435900	AA	8.21E-261	0.149868	33960960	34117875	AA	8.20E-05	1.97401	35598555	35687900	AA	0.028967	15.5304	1	1	1	region_4	LOC129325240
NC_072791.1	neutral	31703490	42435900	AA	8.21E-261	0.149868	33960960	34117875	AA	8.20E-05	1.97401	35598555	35687900	AA	0.028967	15.5304	1	1	1	region_4	FOXN3
NC_072791.1	neutral	31703490	42435900	AA	8.21E-261	0.149868	33960960	34117875	AA	8.20E-05	1.97401	35598555	35687900	AA	0.028967	15.5304	1	1	1	region_4	TTC8
NC_072791.1	neutral	31703490	42435900	AA	8.21E-261	0.149868	33960960	34117875	AA	8.20E-05	1.97401	35598555	35687900	AA	0.028967	15.5304	1	1	1	region_4	EML5
NC_072791.1	neutral	31703490	42435900	AA	8.21E-261	0.149868	33960960	34117875	AA	8.20E-05	1.97401	35598555	35687900	AA	0.028967	15.5304	1	1	1	region_4	SPATA7
NC_072791.1	neutral	31703490	42435900	AA	8.21E-261	0.149868	33960960	34117875	AA	8.20E-05	1.97401	35598555	35687900	AA	0.028967	15.5304	1	1	1	region_4	KCNK10
NC_072791.1	neutral	31703490	42435900	AA	8.21E-261	0.149868	33960960	34117875	AA	8.20E-05	1.97401	35598555	35687900	AA	0.028967	15.5304	1	1	1	region_4	FLRT2
NC_072791.1	neutral	31703490	42435900	AA	8.21E-261	0.149868	33960960	34117875	AA	8.20E-05	1.97401	35598555	35687900	AA	0.028967	15.5304	1	1	1	region_4	STON2
NC_072791.1	neutral	31703490	42435900	AA	8.21E-261	0.149868	33960960	34117875	AA	8.20E-05	1.97401	35598555	35687900	AA	0.028967	15.5304	1	1	1	region_4	TSHR
NC_072791.1	neutral	31703490	42435900	AA	8.21E-261	0.149868	33960960	34117875	AA	8.20E-05	1.97401	35598555	35687900	AA	0.028967	15.5304	1	1	1	region_4	CEP128
NC_072791.1	neutral	31703490	42435900	AA	8.21E-261	0.149868	33960960	34117875	AA	8.20E-05	1.97401	35598555	35687900	AA	0.028967	15.5304	1	1	1	region_4	DIO2
NC_072791.1	neutral	31703490	42435900	AA	8.21E-261	0.149868	33960960	34117875	AA	8.20E-05	1.97401	35598555	35687900	AA	0.028967	15.5304	1	1	1	region_4	TRIP11
NC_072791.1	neutral	31703490	42435900	AA	8.21E-261	0.149868	33960960	34117875	AA	8.20E-05	1.97401	35598555	35687900	AA	0.028967	15.5304	1	1	1	region_4	LOC129323694
NC_072791.1	neutral	31703490	42435900	AA	8.21E-261	0.149868	33960960	34117875	AA	8.20E-05	1.97401	35598555	35687900	AA	0.028967	15.5304	1	1	1	region_4	NRXN3
NC_072791.1	neutral	31703490	42435900	AA	8.21E-261	0.149868	41680485	41944320	AA	0.000526107	15.398	33603740	33764060	AA	0.0479381	4.22327	1	1	1	region_5	LOC129325291
NC_072791.1	neutral	31703490	42435900	AA	8.21E-261	0.149868	41680485	41944320	AA	0.000526107	15.398	33603740	33764060	AA	0.0479381	4.22327	1	1	1	region_5	LOC129324877
NC_072791.1	neutral	31703490	42435900	AA	8.21E-261	0.149868	41680485	41944320	AA	0.000526107	15.398	33603740	33764060	AA	0.0479381	4.22327	1	1	1	region_5	GPR65
NC_072791.1	neutral	31703490	42435900	AA	8.21E-261	0.149868	41680485	41944320	AA	0.000526107	15.398	33603740	33764060	AA	0.0479381	4.22327	1	1	1	region_5	LGMN
NC_072791.1	neutral	31703490	42435900	AA	8.21E-261	0.149868	41680485	41944320	AA	0.000526107	15.398	33603740	33764060	AA	0.0479381	4.22327	1	1	1	region_5	CPSF2
NC_072791.1	neutral	31703490	42435900	AA	8.21E-261	0.149868	41680485	41944320	AA	0.000526107	15.398	33603740	33764060	AA	0.0479381	4.22327	1	1	1	region_5	ATXN3
NC_072791.1	neutral	31703490	42435900	AA	8.21E-261	0.149868	41680485	41944320	AA	0.000526107	15.398	33603740	33764060	AA	0.0479381	4.22327	1	1	1	region_5	FBLN5
NC_072791.1	neutral	31703490	42435900	AA	8.21E-261	0.149868	41680485	41944320	AA	0.000526107	15.398	33603740	33764060	AA	0.0479381	4.22327	1	1	1	region_5	CATSPERB
NC_072791.1	neutral	31703490	42435900	AA	8.21E-261	0.149868	41680485	41944320	AA	0.000526107	15.398	33603740	33764060	AA	0.0479381	4.22327	1	1	1	region_5	GPR68
NC_072791.1	neutral	31703490	42435900	AA	8.21E-261	0.149868	41680485	41944320	AA	0.000526107	15.398	33603740	33764060	AA	0.0479381	4.22327	1	1	1	region_5	DGLUCY
NC_072791.1	neutral	31703490	42435900	AA	8.21E-261	0.149868	41680485	41944320	AA	0.000526107	15.398	33603740	33764060	AA	0.0479381	4.22327	1	1	1	region_5	CALM1
NC_072791.1	neutral	31703490	42435900	AA	8.21E-261	0.149868	41680485	41944320	AA	0.000526107	15.398	33603740	33764060	AA	0.0479381	4.22327	1	1	1	region_5	PSMC1
NC_072791.1	neutral	31703490	42435900	AA	8.21E-261	0.149868	41680485	41944320	AA	0.000526107	15.398	33603740	33764060	AA	0.0479381	4.22327	1	1	1	region_5	LOC129325196
NC_072791.1	neutral	31703490	42435900	AA	8.21E-261	0.149868	41680485	41944320	AA	0.000526107	15.398	33603740	33764060	AA	0.0479381	4.22327	1	1	1	region_5	EFCAB11
NC_072791.1	neutral	31703490	42435900	AA	8.21E-261	0.149868	41680485	41944320	AA	0.000526107	15.398	33603740	33764060	AA	0.0479381	4.22327	1	1	1	region_5	LOC129325101
NC_072791.1	neutral	31703490	42435900	AA	8.21E-261	0.149868	41680485	41944320	AA	0.000526107	15.398	33603740	33764060	AA	0.0479381	4.22327	1	1	1	region_5	ZC3H14
NC_072791.1	neutral	31703490	42435900	AA	8.21E-261	0.149868	41680485	41944320	AA	0.000526107	15.398	33603740	33764060	AA	0.0479381	4.22327	1	1	1	region_5	PTPN21
NC_072791.1	neutral	31703490	42435900	AA	8.21E-261	0.149868	41680485	41944320	AA	0.000526107	15.398	33603740	33764060	AA	0.0479381	4.22327	1	1	1	region_5	GALC
NC_072791.1	neutral	31703490	42435900	AA	8.21E-261	0.149868	41680485	41944320	AA	0.000526107	15.398	33603740	33764060	AA	0.0479381	4.22327	1	1	1	region_5	LOC129323735
NC_072791.1	neutral	31703490	42435900	AA	8.21E-261	0.149868	41680485	41944320	AA	0.000526107	15.398	33603740	33764060	AA	0.0479381	4.22327	1	1	1	region_5	LOC129323368
NC_072791.1	neutral	31703490	42435900	AA	8.21E-261	0.149868	41680485	41944320	AA	0.000526107	15.398	33603740	33764060	AA	0.0479381	4.22327	1	1	1	region_5	SEL1L
NC_072791.1	neutral	31703490	42435900	AA	8.21E-261	0.149868	41680485	41944320	AA	0.000526107	15.398	33603740	33764060	AA	0.0479381	4.22327	1	1	1	region_5	LOC129323778
NC_072791.1	neutral	31703490	42435900	AA	8.21E-261	0.149868	41680485	41944320	AA	0.000526107	15.398	33603740	33764060	AA	0.0479381	4.22327	1	1	1	region_5	GTF2A1
NC_072791.1	neutral	31703490	42435900	AA	8.21E-261	0.149868	41680485	41944320	AA	0.000526107	15.398	33603740	33764060	AA	0.0479381	4.22327	1	1	1	region_5	LOC129323733
NC_072791.1	neutral	31703490	42435900	AA	8.21E-261	0.149868	41680485	41944320	AA	0.000526107	15.398	33603740	33764060	AA	0.0479381	4.22327	1	1	1	region_5	ITPK1
NC_072791.1	neutral	31703490	42435900	AA	8.21E-261	0.149868	41680485	41944320	AA	0.000526107	15.398	33603740	33764060	AA	0.0479381	4.22327	1	1	1	region_5	CHGA
NC_072791.1	neutral	31703490	42435900	AA	8.21E-261	0.149868	41680485	41944320	AA	0.000526107	15.398	33603740	33764060	AA	0.0479381	4.22327	1	1	1	region_5	GOLGA5
NC_072791.1	neutral	31703490	42435900	AA	8.21E-261	0.149868	41680485	41944320	AA	0.000526107	15.398	33603740	33764060	AA	0.0479381	4.22327	1	1	1	region_5	RIN3
NC_072791.1	neutral	31703490	42435900	AA	8.21E-261	0.149868	41680485	41944320	AA	0.000526107	15.398	33603740	33764060	AA	0.0479381	4.22327	1	1	1	region_5	SLC24A4
NC_072791.1	neutral	31703490	42435900	AA	8.21E-261	0.149868	41680485	41944320	AA	0.000526107	15.398	33603740	33764060	AA	0.0479381	4.22327	1	1	1	region_5	TC2N
NC_072791.1	neutral	31703490	42435900	AA	8.21E-261	0.149868	41680485	41944320	AA	0.000526107	15.398	33603740	33764060	AA	0.0479381	4.22327	1	1	1	region_5	PPP4R3A
NC_072791.1	neutral	31703490	42435900	AA	8.21E-261	0.149868	41680485	41944320	AA	0.000526107	15.398	33603740	33764060	AA	0.0479381	4.22327	1	1	1	region_5	CCDC88C
NC_072791.1	neutral	31703490	42435900	AA	8.21E-261	0.149868	41680485	41944320	AA	0.000526107	15.398	33603740	33764060	AA	0.0479381	4.22327	1	1	1	region_5	RPS6KA5
NC_072791.1	neutral	31703490	42435900	AA	8.21E-261	0.149868	41680485	41944320	AA	0.000526107	15.398	33603740	33764060	AA	0.0479381	4.22327	1	1	1	region_5	TTC7B
NC_072791.1	neutral	31703490	42435900	AA	8.21E-261	0.149868	41680485	41944320	AA	0.000526107	15.398	33603740	33764060	AA	0.0479381	4.22327	1	1	1	region_5	NRDE2
NC_072791.1	neutral	31703490	42435900	AA	8.21E-261	0.149868	41680485	41944320	AA	0.000526107	15.398	33603740	33764060	AA	0.0479381	4.22327	1	1	1	region_5	KCNK13
NC_072791.1	neutral	31703490	42435900	AA	8.21E-261	0.149868	41680485	41944320	AA	0.000526107	15.398	33603740	33764060	AA	0.0479381	4.22327	1	1	1	region_5	LOC129325240
NC_072791.1	neutral	31703490	42435900	AA	8.21E-261	0.149868	41680485	41944320	AA	0.000526107	15.398	33603740	33764060	AA	0.0479381	4.22327	1	1	1	region_5	FOXN3
NC_072791.1	neutral	31703490	42435900	AA	8.21E-261	0.149868	41680485	41944320	AA	0.000526107	15.398	33603740	33764060	AA	0.0479381	4.22327	1	1	1	region_5	TTC8
NC_072791.1	neutral	31703490	42435900	AA	8.21E-261	0.149868	41680485	41944320	AA	0.000526107	15.398	33603740	33764060	AA	0.0479381	4.22327	1	1	1	region_5	EML5
NC_072791.1	neutral	31703490	42435900	AA	8.21E-261	0.149868	41680485	41944320	AA	0.000526107	15.398	33603740	33764060	AA	0.0479381	4.22327	1	1	1	region_5	SPATA7
NC_072791.1	neutral	31703490	42435900	AA	8.21E-261	0.149868	41680485	41944320	AA	0.000526107	15.398	33603740	33764060	AA	0.0479381	4.22327	1	1	1	region_5	KCNK10
NC_072791.1	neutral	31703490	42435900	AA	8.21E-261	0.149868	41680485	41944320	AA	0.000526107	15.398	33603740	33764060	AA	0.0479381	4.22327	1	1	1	region_5	FLRT2
NC_072791.1	neutral	31703490	42435900	AA	8.21E-261	0.149868	41680485	41944320	AA	0.000526107	15.398	33603740	33764060	AA	0.0479381	4.22327	1	1	1	region_5	STON2
NC_072791.1	neutral	31703490	42435900	AA	8.21E-261	0.149868	41680485	41944320	AA	0.000526107	15.398	33603740	33764060	AA	0.0479381	4.22327	1	1	1	region_5	TSHR
NC_072791.1	neutral	31703490	42435900	AA	8.21E-261	0.149868	41680485	41944320	AA	0.000526107	15.398	33603740	33764060	AA	0.0479381	4.22327	1	1	1	region_5	CEP128
NC_072791.1	neutral	31703490	42435900	AA	8.21E-261	0.149868	41680485	41944320	AA	0.000526107	15.398	33603740	33764060	AA	0.0479381	4.22327	1	1	1	region_5	DIO2
NC_072791.1	neutral	31703490	42435900	AA	8.21E-261	0.149868	41680485	41944320	AA	0.000526107	15.398	33603740	33764060	AA	0.0479381	4.22327	1	1	1	region_5	TRIP11
NC_072791.1	neutral	31703490	42435900	AA	8.21E-261	0.149868	41680485	41944320	AA	0.000526107	15.398	33603740	33764060	AA	0.0479381	4.22327	1	1	1	region_5	LOC129323694
NC_072791.1	neutral	31703490	42435900	AA	8.21E-261	0.149868	41680485	41944320	AA	0.000526107	15.398	33603740	33764060	AA	0.0479381	4.22327	1	1	1	region_5	NRXN3
NC_072791.1	neutral	31703490	42435900	AA	8.21E-261	0.149868	41680485	41944320	AA	0.000526107	15.398	35598555	35687900	AA	0.028967	15.5304	1	1	1	region_6	LOC129325291
NC_072791.1	neutral	31703490	42435900	AA	8.21E-261	0.149868	41680485	41944320	AA	0.000526107	15.398	35598555	35687900	AA	0.028967	15.5304	1	1	1	region_6	LOC129324877
NC_072791.1	neutral	31703490	42435900	AA	8.21E-261	0.149868	41680485	41944320	AA	0.000526107	15.398	35598555	35687900	AA	0.028967	15.5304	1	1	1	region_6	GPR65
NC_072791.1	neutral	31703490	42435900	AA	8.21E-261	0.149868	41680485	41944320	AA	0.000526107	15.398	35598555	35687900	AA	0.028967	15.5304	1	1	1	region_6	LGMN
NC_072791.1	neutral	31703490	42435900	AA	8.21E-261	0.149868	41680485	41944320	AA	0.000526107	15.398	35598555	35687900	AA	0.028967	15.5304	1	1	1	region_6	CPSF2
NC_072791.1	neutral	31703490	42435900	AA	8.21E-261	0.149868	41680485	41944320	AA	0.000526107	15.398	35598555	35687900	AA	0.028967	15.5304	1	1	1	region_6	ATXN3
NC_072791.1	neutral	31703490	42435900	AA	8.21E-261	0.149868	41680485	41944320	AA	0.000526107	15.398	35598555	35687900	AA	0.028967	15.5304	1	1	1	region_6	FBLN5
NC_072791.1	neutral	31703490	42435900	AA	8.21E-261	0.149868	41680485	41944320	AA	0.000526107	15.398	35598555	35687900	AA	0.028967	15.5304	1	1	1	region_6	CATSPERB
NC_072791.1	neutral	31703490	42435900	AA	8.21E-261	0.149868	41680485	41944320	AA	0.000526107	15.398	35598555	35687900	AA	0.028967	15.5304	1	1	1	region_6	GPR68
NC_072791.1	neutral	31703490	42435900	AA	8.21E-261	0.149868	41680485	41944320	AA	0.000526107	15.398	35598555	35687900	AA	0.028967	15.5304	1	1	1	region_6	DGLUCY
NC_072791.1	neutral	31703490	42435900	AA	8.21E-261	0.149868	41680485	41944320	AA	0.000526107	15.398	35598555	35687900	AA	0.028967	15.5304	1	1	1	region_6	CALM1
NC_072791.1	neutral	31703490	42435900	AA	8.21E-261	0.149868	41680485	41944320	AA	0.000526107	15.398	35598555	35687900	AA	0.028967	15.5304	1	1	1	region_6	PSMC1
NC_072791.1	neutral	31703490	42435900	AA	8.21E-261	0.149868	41680485	41944320	AA	0.000526107	15.398	35598555	35687900	AA	0.028967	15.5304	1	1	1	region_6	LOC129325196
NC_072791.1	neutral	31703490	42435900	AA	8.21E-261	0.149868	41680485	41944320	AA	0.000526107	15.398	35598555	35687900	AA	0.028967	15.5304	1	1	1	region_6	EFCAB11
NC_072791.1	neutral	31703490	42435900	AA	8.21E-261	0.149868	41680485	41944320	AA	0.000526107	15.398	35598555	35687900	AA	0.028967	15.5304	1	1	1	region_6	LOC129325101
NC_072791.1	neutral	31703490	42435900	AA	8.21E-261	0.149868	41680485	41944320	AA	0.000526107	15.398	35598555	35687900	AA	0.028967	15.5304	1	1	1	region_6	ZC3H14
NC_072791.1	neutral	31703490	42435900	AA	8.21E-261	0.149868	41680485	41944320	AA	0.000526107	15.398	35598555	35687900	AA	0.028967	15.5304	1	1	1	region_6	PTPN21
NC_072791.1	neutral	31703490	42435900	AA	8.21E-261	0.149868	41680485	41944320	AA	0.000526107	15.398	35598555	35687900	AA	0.028967	15.5304	1	1	1	region_6	GALC
NC_072791.1	neutral	31703490	42435900	AA	8.21E-261	0.149868	41680485	41944320	AA	0.000526107	15.398	35598555	35687900	AA	0.028967	15.5304	1	1	1	region_6	LOC129323735
NC_072791.1	neutral	31703490	42435900	AA	8.21E-261	0.149868	41680485	41944320	AA	0.000526107	15.398	35598555	35687900	AA	0.028967	15.5304	1	1	1	region_6	LOC129323368
NC_072791.1	neutral	31703490	42435900	AA	8.21E-261	0.149868	41680485	41944320	AA	0.000526107	15.398	35598555	35687900	AA	0.028967	15.5304	1	1	1	region_6	SEL1L
NC_072791.1	neutral	31703490	42435900	AA	8.21E-261	0.149868	41680485	41944320	AA	0.000526107	15.398	35598555	35687900	AA	0.028967	15.5304	1	1	1	region_6	LOC129323778
NC_072791.1	neutral	31703490	42435900	AA	8.21E-261	0.149868	41680485	41944320	AA	0.000526107	15.398	35598555	35687900	AA	0.028967	15.5304	1	1	1	region_6	GTF2A1
NC_072791.1	neutral	31703490	42435900	AA	8.21E-261	0.149868	41680485	41944320	AA	0.000526107	15.398	35598555	35687900	AA	0.028967	15.5304	1	1	1	region_6	LOC129323733
NC_072791.1	neutral	31703490	42435900	AA	8.21E-261	0.149868	41680485	41944320	AA	0.000526107	15.398	35598555	35687900	AA	0.028967	15.5304	1	1	1	region_6	ITPK1
NC_072791.1	neutral	31703490	42435900	AA	8.21E-261	0.149868	41680485	41944320	AA	0.000526107	15.398	35598555	35687900	AA	0.028967	15.5304	1	1	1	region_6	CHGA
NC_072791.1	neutral	31703490	42435900	AA	8.21E-261	0.149868	41680485	41944320	AA	0.000526107	15.398	35598555	35687900	AA	0.028967	15.5304	1	1	1	region_6	GOLGA5
NC_072791.1	neutral	31703490	42435900	AA	8.21E-261	0.149868	41680485	41944320	AA	0.000526107	15.398	35598555	35687900	AA	0.028967	15.5304	1	1	1	region_6	RIN3
NC_072791.1	neutral	31703490	42435900	AA	8.21E-261	0.149868	41680485	41944320	AA	0.000526107	15.398	35598555	35687900	AA	0.028967	15.5304	1	1	1	region_6	SLC24A4
NC_072791.1	neutral	31703490	42435900	AA	8.21E-261	0.149868	41680485	41944320	AA	0.000526107	15.398	35598555	35687900	AA	0.028967	15.5304	1	1	1	region_6	TC2N
NC_072791.1	neutral	31703490	42435900	AA	8.21E-261	0.149868	41680485	41944320	AA	0.000526107	15.398	35598555	35687900	AA	0.028967	15.5304	1	1	1	region_6	PPP4R3A
NC_072791.1	neutral	31703490	42435900	AA	8.21E-261	0.149868	41680485	41944320	AA	0.000526107	15.398	35598555	35687900	AA	0.028967	15.5304	1	1	1	region_6	CCDC88C
NC_072791.1	neutral	31703490	42435900	AA	8.21E-261	0.149868	41680485	41944320	AA	0.000526107	15.398	35598555	35687900	AA	0.028967	15.5304	1	1	1	region_6	RPS6KA5
NC_072791.1	neutral	31703490	42435900	AA	8.21E-261	0.149868	41680485	41944320	AA	0.000526107	15.398	35598555	35687900	AA	0.028967	15.5304	1	1	1	region_6	TTC7B
NC_072791.1	neutral	31703490	42435900	AA	8.21E-261	0.149868	41680485	41944320	AA	0.000526107	15.398	35598555	35687900	AA	0.028967	15.5304	1	1	1	region_6	NRDE2
NC_072791.1	neutral	31703490	42435900	AA	8.21E-261	0.149868	41680485	41944320	AA	0.000526107	15.398	35598555	35687900	AA	0.028967	15.5304	1	1	1	region_6	KCNK13
NC_072791.1	neutral	31703490	42435900	AA	8.21E-261	0.149868	41680485	41944320	AA	0.000526107	15.398	35598555	35687900	AA	0.028967	15.5304	1	1	1	region_6	LOC129325240
NC_072791.1	neutral	31703490	42435900	AA	8.21E-261	0.149868	41680485	41944320	AA	0.000526107	15.398	35598555	35687900	AA	0.028967	15.5304	1	1	1	region_6	FOXN3
NC_072791.1	neutral	31703490	42435900	AA	8.21E-261	0.149868	41680485	41944320	AA	0.000526107	15.398	35598555	35687900	AA	0.028967	15.5304	1	1	1	region_6	TTC8
NC_072791.1	neutral	31703490	42435900	AA	8.21E-261	0.149868	41680485	41944320	AA	0.000526107	15.398	35598555	35687900	AA	0.028967	15.5304	1	1	1	region_6	EML5
NC_072791.1	neutral	31703490	42435900	AA	8.21E-261	0.149868	41680485	41944320	AA	0.000526107	15.398	35598555	35687900	AA	0.028967	15.5304	1	1	1	region_6	SPATA7
NC_072791.1	neutral	31703490	42435900	AA	8.21E-261	0.149868	41680485	41944320	AA	0.000526107	15.398	35598555	35687900	AA	0.028967	15.5304	1	1	1	region_6	KCNK10
NC_072791.1	neutral	31703490	42435900	AA	8.21E-261	0.149868	41680485	41944320	AA	0.000526107	15.398	35598555	35687900	AA	0.028967	15.5304	1	1	1	region_6	FLRT2
NC_072791.1	neutral	31703490	42435900	AA	8.21E-261	0.149868	41680485	41944320	AA	0.000526107	15.398	35598555	35687900	AA	0.028967	15.5304	1	1	1	region_6	STON2
NC_072791.1	neutral	31703490	42435900	AA	8.21E-261	0.149868	41680485	41944320	AA	0.000526107	15.398	35598555	35687900	AA	0.028967	15.5304	1	1	1	region_6	TSHR
NC_072791.1	neutral	31703490	42435900	AA	8.21E-261	0.149868	41680485	41944320	AA	0.000526107	15.398	35598555	35687900	AA	0.028967	15.5304	1	1	1	region_6	CEP128
NC_072791.1	neutral	31703490	42435900	AA	8.21E-261	0.149868	41680485	41944320	AA	0.000526107	15.398	35598555	35687900	AA	0.028967	15.5304	1	1	1	region_6	DIO2
NC_072791.1	neutral	31703490	42435900	AA	8.21E-261	0.149868	41680485	41944320	AA	0.000526107	15.398	35598555	35687900	AA	0.028967	15.5304	1	1	1	region_6	TRIP11
NC_072791.1	neutral	31703490	42435900	AA	8.21E-261	0.149868	41680485	41944320	AA	0.000526107	15.398	35598555	35687900	AA	0.028967	15.5304	1	1	1	region_6	LOC129323694
NC_072791.1	neutral	31703490	42435900	AA	8.21E-261	0.149868	41680485	41944320	AA	0.000526107	15.398	35598555	35687900	AA	0.028967	15.5304	1	1	1	region_6	NRXN3
NC_072791.1	neutral	31703490	42435900	AA	8.21E-261	0.149868	40101435	41679000	AA	9.68E-17	0.207605	33603740	33764060	AA	0.0479381	4.22327	1	1	1	region_7	LOC129325291
NC_072791.1	neutral	31703490	42435900	AA	8.21E-261	0.149868	40101435	41679000	AA	9.68E-17	0.207605	33603740	33764060	AA	0.0479381	4.22327	1	1	1	region_7	LOC129324877
NC_072791.1	neutral	31703490	42435900	AA	8.21E-261	0.149868	40101435	41679000	AA	9.68E-17	0.207605	33603740	33764060	AA	0.0479381	4.22327	1	1	1	region_7	GPR65
NC_072791.1	neutral	31703490	42435900	AA	8.21E-261	0.149868	40101435	41679000	AA	9.68E-17	0.207605	33603740	33764060	AA	0.0479381	4.22327	1	1	1	region_7	LGMN
NC_072791.1	neutral	31703490	42435900	AA	8.21E-261	0.149868	40101435	41679000	AA	9.68E-17	0.207605	33603740	33764060	AA	0.0479381	4.22327	1	1	1	region_7	CPSF2
NC_072791.1	neutral	31703490	42435900	AA	8.21E-261	0.149868	40101435	41679000	AA	9.68E-17	0.207605	33603740	33764060	AA	0.0479381	4.22327	1	1	1	region_7	ATXN3
NC_072791.1	neutral	31703490	42435900	AA	8.21E-261	0.149868	40101435	41679000	AA	9.68E-17	0.207605	33603740	33764060	AA	0.0479381	4.22327	1	1	1	region_7	FBLN5
NC_072791.1	neutral	31703490	42435900	AA	8.21E-261	0.149868	40101435	41679000	AA	9.68E-17	0.207605	33603740	33764060	AA	0.0479381	4.22327	1	1	1	region_7	CATSPERB
NC_072791.1	neutral	31703490	42435900	AA	8.21E-261	0.149868	40101435	41679000	AA	9.68E-17	0.207605	33603740	33764060	AA	0.0479381	4.22327	1	1	1	region_7	GPR68
NC_072791.1	neutral	31703490	42435900	AA	8.21E-261	0.149868	40101435	41679000	AA	9.68E-17	0.207605	33603740	33764060	AA	0.0479381	4.22327	1	1	1	region_7	DGLUCY
NC_072791.1	neutral	31703490	42435900	AA	8.21E-261	0.149868	40101435	41679000	AA	9.68E-17	0.207605	33603740	33764060	AA	0.0479381	4.22327	1	1	1	region_7	CALM1
NC_072791.1	neutral	31703490	42435900	AA	8.21E-261	0.149868	40101435	41679000	AA	9.68E-17	0.207605	33603740	33764060	AA	0.0479381	4.22327	1	1	1	region_7	PSMC1
NC_072791.1	neutral	31703490	42435900	AA	8.21E-261	0.149868	40101435	41679000	AA	9.68E-17	0.207605	33603740	33764060	AA	0.0479381	4.22327	1	1	1	region_7	LOC129325196
NC_072791.1	neutral	31703490	42435900	AA	8.21E-261	0.149868	40101435	41679000	AA	9.68E-17	0.207605	33603740	33764060	AA	0.0479381	4.22327	1	1	1	region_7	EFCAB11
NC_072791.1	neutral	31703490	42435900	AA	8.21E-261	0.149868	40101435	41679000	AA	9.68E-17	0.207605	33603740	33764060	AA	0.0479381	4.22327	1	1	1	region_7	LOC129325101
NC_072791.1	neutral	31703490	42435900	AA	8.21E-261	0.149868	40101435	41679000	AA	9.68E-17	0.207605	33603740	33764060	AA	0.0479381	4.22327	1	1	1	region_7	ZC3H14
NC_072791.1	neutral	31703490	42435900	AA	8.21E-261	0.149868	40101435	41679000	AA	9.68E-17	0.207605	33603740	33764060	AA	0.0479381	4.22327	1	1	1	region_7	PTPN21
NC_072791.1	neutral	31703490	42435900	AA	8.21E-261	0.149868	40101435	41679000	AA	9.68E-17	0.207605	33603740	33764060	AA	0.0479381	4.22327	1	1	1	region_7	GALC
NC_072791.1	neutral	31703490	42435900	AA	8.21E-261	0.149868	40101435	41679000	AA	9.68E-17	0.207605	33603740	33764060	AA	0.0479381	4.22327	1	1	1	region_7	LOC129323735
NC_072791.1	neutral	31703490	42435900	AA	8.21E-261	0.149868	40101435	41679000	AA	9.68E-17	0.207605	33603740	33764060	AA	0.0479381	4.22327	1	1	1	region_7	LOC129323368
NC_072791.1	neutral	31703490	42435900	AA	8.21E-261	0.149868	40101435	41679000	AA	9.68E-17	0.207605	33603740	33764060	AA	0.0479381	4.22327	1	1	1	region_7	SEL1L
NC_072791.1	neutral	31703490	42435900	AA	8.21E-261	0.149868	40101435	41679000	AA	9.68E-17	0.207605	33603740	33764060	AA	0.0479381	4.22327	1	1	1	region_7	LOC129323778
NC_072791.1	neutral	31703490	42435900	AA	8.21E-261	0.149868	40101435	41679000	AA	9.68E-17	0.207605	33603740	33764060	AA	0.0479381	4.22327	1	1	1	region_7	GTF2A1
NC_072791.1	neutral	31703490	42435900	AA	8.21E-261	0.149868	40101435	41679000	AA	9.68E-17	0.207605	33603740	33764060	AA	0.0479381	4.22327	1	1	1	region_7	LOC129323733
NC_072791.1	neutral	31703490	42435900	AA	8.21E-261	0.149868	40101435	41679000	AA	9.68E-17	0.207605	33603740	33764060	AA	0.0479381	4.22327	1	1	1	region_7	ITPK1
NC_072791.1	neutral	31703490	42435900	AA	8.21E-261	0.149868	40101435	41679000	AA	9.68E-17	0.207605	33603740	33764060	AA	0.0479381	4.22327	1	1	1	region_7	CHGA
NC_072791.1	neutral	31703490	42435900	AA	8.21E-261	0.149868	40101435	41679000	AA	9.68E-17	0.207605	33603740	33764060	AA	0.0479381	4.22327	1	1	1	region_7	GOLGA5
NC_072791.1	neutral	31703490	42435900	AA	8.21E-261	0.149868	40101435	41679000	AA	9.68E-17	0.207605	33603740	33764060	AA	0.0479381	4.22327	1	1	1	region_7	RIN3
NC_072791.1	neutral	31703490	42435900	AA	8.21E-261	0.149868	40101435	41679000	AA	9.68E-17	0.207605	33603740	33764060	AA	0.0479381	4.22327	1	1	1	region_7	SLC24A4
NC_072791.1	neutral	31703490	42435900	AA	8.21E-261	0.149868	40101435	41679000	AA	9.68E-17	0.207605	33603740	33764060	AA	0.0479381	4.22327	1	1	1	region_7	TC2N
NC_072791.1	neutral	31703490	42435900	AA	8.21E-261	0.149868	40101435	41679000	AA	9.68E-17	0.207605	33603740	33764060	AA	0.0479381	4.22327	1	1	1	region_7	PPP4R3A
NC_072791.1	neutral	31703490	42435900	AA	8.21E-261	0.149868	40101435	41679000	AA	9.68E-17	0.207605	33603740	33764060	AA	0.0479381	4.22327	1	1	1	region_7	CCDC88C
NC_072791.1	neutral	31703490	42435900	AA	8.21E-261	0.149868	40101435	41679000	AA	9.68E-17	0.207605	33603740	33764060	AA	0.0479381	4.22327	1	1	1	region_7	RPS6KA5
NC_072791.1	neutral	31703490	42435900	AA	8.21E-261	0.149868	40101435	41679000	AA	9.68E-17	0.207605	33603740	33764060	AA	0.0479381	4.22327	1	1	1	region_7	TTC7B
NC_072791.1	neutral	31703490	42435900	AA	8.21E-261	0.149868	40101435	41679000	AA	9.68E-17	0.207605	33603740	33764060	AA	0.0479381	4.22327	1	1	1	region_7	NRDE2
NC_072791.1	neutral	31703490	42435900	AA	8.21E-261	0.149868	40101435	41679000	AA	9.68E-17	0.207605	33603740	33764060	AA	0.0479381	4.22327	1	1	1	region_7	KCNK13
NC_072791.1	neutral	31703490	42435900	AA	8.21E-261	0.149868	40101435	41679000	AA	9.68E-17	0.207605	33603740	33764060	AA	0.0479381	4.22327	1	1	1	region_7	LOC129325240
NC_072791.1	neutral	31703490	42435900	AA	8.21E-261	0.149868	40101435	41679000	AA	9.68E-17	0.207605	33603740	33764060	AA	0.0479381	4.22327	1	1	1	region_7	FOXN3
NC_072791.1	neutral	31703490	42435900	AA	8.21E-261	0.149868	40101435	41679000	AA	9.68E-17	0.207605	33603740	33764060	AA	0.0479381	4.22327	1	1	1	region_7	TTC8
NC_072791.1	neutral	31703490	42435900	AA	8.21E-261	0.149868	40101435	41679000	AA	9.68E-17	0.207605	33603740	33764060	AA	0.0479381	4.22327	1	1	1	region_7	EML5
NC_072791.1	neutral	31703490	42435900	AA	8.21E-261	0.149868	40101435	41679000	AA	9.68E-17	0.207605	33603740	33764060	AA	0.0479381	4.22327	1	1	1	region_7	SPATA7
NC_072791.1	neutral	31703490	42435900	AA	8.21E-261	0.149868	40101435	41679000	AA	9.68E-17	0.207605	33603740	33764060	AA	0.0479381	4.22327	1	1	1	region_7	KCNK10
NC_072791.1	neutral	31703490	42435900	AA	8.21E-261	0.149868	40101435	41679000	AA	9.68E-17	0.207605	33603740	33764060	AA	0.0479381	4.22327	1	1	1	region_7	FLRT2
NC_072791.1	neutral	31703490	42435900	AA	8.21E-261	0.149868	40101435	41679000	AA	9.68E-17	0.207605	33603740	33764060	AA	0.0479381	4.22327	1	1	1	region_7	STON2
NC_072791.1	neutral	31703490	42435900	AA	8.21E-261	0.149868	40101435	41679000	AA	9.68E-17	0.207605	33603740	33764060	AA	0.0479381	4.22327	1	1	1	region_7	TSHR
NC_072791.1	neutral	31703490	42435900	AA	8.21E-261	0.149868	40101435	41679000	AA	9.68E-17	0.207605	33603740	33764060	AA	0.0479381	4.22327	1	1	1	region_7	CEP128
NC_072791.1	neutral	31703490	42435900	AA	8.21E-261	0.149868	40101435	41679000	AA	9.68E-17	0.207605	33603740	33764060	AA	0.0479381	4.22327	1	1	1	region_7	DIO2
NC_072791.1	neutral	31703490	42435900	AA	8.21E-261	0.149868	40101435	41679000	AA	9.68E-17	0.207605	33603740	33764060	AA	0.0479381	4.22327	1	1	1	region_7	TRIP11
NC_072791.1	neutral	31703490	42435900	AA	8.21E-261	0.149868	40101435	41679000	AA	9.68E-17	0.207605	33603740	33764060	AA	0.0479381	4.22327	1	1	1	region_7	LOC129323694
NC_072791.1	neutral	31703490	42435900	AA	8.21E-261	0.149868	40101435	41679000	AA	9.68E-17	0.207605	33603740	33764060	AA	0.0479381	4.22327	1	1	1	region_7	NRXN3
NC_072791.1	neutral	31703490	42435900	AA	8.21E-261	0.149868	40101435	41679000	AA	9.68E-17	0.207605	35598555	35687900	AA	0.028967	15.5304	1	1	1	region_8	LOC129325291
NC_072791.1	neutral	31703490	42435900	AA	8.21E-261	0.149868	40101435	41679000	AA	9.68E-17	0.207605	35598555	35687900	AA	0.028967	15.5304	1	1	1	region_8	LOC129324877
NC_072791.1	neutral	31703490	42435900	AA	8.21E-261	0.149868	40101435	41679000	AA	9.68E-17	0.207605	35598555	35687900	AA	0.028967	15.5304	1	1	1	region_8	GPR65
NC_072791.1	neutral	31703490	42435900	AA	8.21E-261	0.149868	40101435	41679000	AA	9.68E-17	0.207605	35598555	35687900	AA	0.028967	15.5304	1	1	1	region_8	LGMN
NC_072791.1	neutral	31703490	42435900	AA	8.21E-261	0.149868	40101435	41679000	AA	9.68E-17	0.207605	35598555	35687900	AA	0.028967	15.5304	1	1	1	region_8	CPSF2
NC_072791.1	neutral	31703490	42435900	AA	8.21E-261	0.149868	40101435	41679000	AA	9.68E-17	0.207605	35598555	35687900	AA	0.028967	15.5304	1	1	1	region_8	ATXN3
NC_072791.1	neutral	31703490	42435900	AA	8.21E-261	0.149868	40101435	41679000	AA	9.68E-17	0.207605	35598555	35687900	AA	0.028967	15.5304	1	1	1	region_8	FBLN5
NC_072791.1	neutral	31703490	42435900	AA	8.21E-261	0.149868	40101435	41679000	AA	9.68E-17	0.207605	35598555	35687900	AA	0.028967	15.5304	1	1	1	region_8	CATSPERB
NC_072791.1	neutral	31703490	42435900	AA	8.21E-261	0.149868	40101435	41679000	AA	9.68E-17	0.207605	35598555	35687900	AA	0.028967	15.5304	1	1	1	region_8	GPR68
NC_072791.1	neutral	31703490	42435900	AA	8.21E-261	0.149868	40101435	41679000	AA	9.68E-17	0.207605	35598555	35687900	AA	0.028967	15.5304	1	1	1	region_8	DGLUCY
NC_072791.1	neutral	31703490	42435900	AA	8.21E-261	0.149868	40101435	41679000	AA	9.68E-17	0.207605	35598555	35687900	AA	0.028967	15.5304	1	1	1	region_8	CALM1
NC_072791.1	neutral	31703490	42435900	AA	8.21E-261	0.149868	40101435	41679000	AA	9.68E-17	0.207605	35598555	35687900	AA	0.028967	15.5304	1	1	1	region_8	PSMC1
NC_072791.1	neutral	31703490	42435900	AA	8.21E-261	0.149868	40101435	41679000	AA	9.68E-17	0.207605	35598555	35687900	AA	0.028967	15.5304	1	1	1	region_8	LOC129325196
NC_072791.1	neutral	31703490	42435900	AA	8.21E-261	0.149868	40101435	41679000	AA	9.68E-17	0.207605	35598555	35687900	AA	0.028967	15.5304	1	1	1	region_8	EFCAB11
NC_072791.1	neutral	31703490	42435900	AA	8.21E-261	0.149868	40101435	41679000	AA	9.68E-17	0.207605	35598555	35687900	AA	0.028967	15.5304	1	1	1	region_8	LOC129325101
NC_072791.1	neutral	31703490	42435900	AA	8.21E-261	0.149868	40101435	41679000	AA	9.68E-17	0.207605	35598555	35687900	AA	0.028967	15.5304	1	1	1	region_8	ZC3H14
NC_072791.1	neutral	31703490	42435900	AA	8.21E-261	0.149868	40101435	41679000	AA	9.68E-17	0.207605	35598555	35687900	AA	0.028967	15.5304	1	1	1	region_8	PTPN21
NC_072791.1	neutral	31703490	42435900	AA	8.21E-261	0.149868	40101435	41679000	AA	9.68E-17	0.207605	35598555	35687900	AA	0.028967	15.5304	1	1	1	region_8	GALC
NC_072791.1	neutral	31703490	42435900	AA	8.21E-261	0.149868	40101435	41679000	AA	9.68E-17	0.207605	35598555	35687900	AA	0.028967	15.5304	1	1	1	region_8	LOC129323735
NC_072791.1	neutral	31703490	42435900	AA	8.21E-261	0.149868	40101435	41679000	AA	9.68E-17	0.207605	35598555	35687900	AA	0.028967	15.5304	1	1	1	region_8	LOC129323368
NC_072791.1	neutral	31703490	42435900	AA	8.21E-261	0.149868	40101435	41679000	AA	9.68E-17	0.207605	35598555	35687900	AA	0.028967	15.5304	1	1	1	region_8	SEL1L
NC_072791.1	neutral	31703490	42435900	AA	8.21E-261	0.149868	40101435	41679000	AA	9.68E-17	0.207605	35598555	35687900	AA	0.028967	15.5304	1	1	1	region_8	LOC129323778
NC_072791.1	neutral	31703490	42435900	AA	8.21E-261	0.149868	40101435	41679000	AA	9.68E-17	0.207605	35598555	35687900	AA	0.028967	15.5304	1	1	1	region_8	GTF2A1
NC_072791.1	neutral	31703490	42435900	AA	8.21E-261	0.149868	40101435	41679000	AA	9.68E-17	0.207605	35598555	35687900	AA	0.028967	15.5304	1	1	1	region_8	LOC129323733
NC_072791.1	neutral	31703490	42435900	AA	8.21E-261	0.149868	40101435	41679000	AA	9.68E-17	0.207605	35598555	35687900	AA	0.028967	15.5304	1	1	1	region_8	ITPK1
NC_072791.1	neutral	31703490	42435900	AA	8.21E-261	0.149868	40101435	41679000	AA	9.68E-17	0.207605	35598555	35687900	AA	0.028967	15.5304	1	1	1	region_8	CHGA
NC_072791.1	neutral	31703490	42435900	AA	8.21E-261	0.149868	40101435	41679000	AA	9.68E-17	0.207605	35598555	35687900	AA	0.028967	15.5304	1	1	1	region_8	GOLGA5
NC_072791.1	neutral	31703490	42435900	AA	8.21E-261	0.149868	40101435	41679000	AA	9.68E-17	0.207605	35598555	35687900	AA	0.028967	15.5304	1	1	1	region_8	RIN3
NC_072791.1	neutral	31703490	42435900	AA	8.21E-261	0.149868	40101435	41679000	AA	9.68E-17	0.207605	35598555	35687900	AA	0.028967	15.5304	1	1	1	region_8	SLC24A4
NC_072791.1	neutral	31703490	42435900	AA	8.21E-261	0.149868	40101435	41679000	AA	9.68E-17	0.207605	35598555	35687900	AA	0.028967	15.5304	1	1	1	region_8	TC2N
NC_072791.1	neutral	31703490	42435900	AA	8.21E-261	0.149868	40101435	41679000	AA	9.68E-17	0.207605	35598555	35687900	AA	0.028967	15.5304	1	1	1	region_8	PPP4R3A
NC_072791.1	neutral	31703490	42435900	AA	8.21E-261	0.149868	40101435	41679000	AA	9.68E-17	0.207605	35598555	35687900	AA	0.028967	15.5304	1	1	1	region_8	CCDC88C
NC_072791.1	neutral	31703490	42435900	AA	8.21E-261	0.149868	40101435	41679000	AA	9.68E-17	0.207605	35598555	35687900	AA	0.028967	15.5304	1	1	1	region_8	RPS6KA5
NC_072791.1	neutral	31703490	42435900	AA	8.21E-261	0.149868	40101435	41679000	AA	9.68E-17	0.207605	35598555	35687900	AA	0.028967	15.5304	1	1	1	region_8	TTC7B
NC_072791.1	neutral	31703490	42435900	AA	8.21E-261	0.149868	40101435	41679000	AA	9.68E-17	0.207605	35598555	35687900	AA	0.028967	15.5304	1	1	1	region_8	NRDE2
NC_072791.1	neutral	31703490	42435900	AA	8.21E-261	0.149868	40101435	41679000	AA	9.68E-17	0.207605	35598555	35687900	AA	0.028967	15.5304	1	1	1	region_8	KCNK13
NC_072791.1	neutral	31703490	42435900	AA	8.21E-261	0.149868	40101435	41679000	AA	9.68E-17	0.207605	35598555	35687900	AA	0.028967	15.5304	1	1	1	region_8	LOC129325240
NC_072791.1	neutral	31703490	42435900	AA	8.21E-261	0.149868	40101435	41679000	AA	9.68E-17	0.207605	35598555	35687900	AA	0.028967	15.5304	1	1	1	region_8	FOXN3
NC_072791.1	neutral	31703490	42435900	AA	8.21E-261	0.149868	40101435	41679000	AA	9.68E-17	0.207605	35598555	35687900	AA	0.028967	15.5304	1	1	1	region_8	TTC8
NC_072791.1	neutral	31703490	42435900	AA	8.21E-261	0.149868	40101435	41679000	AA	9.68E-17	0.207605	35598555	35687900	AA	0.028967	15.5304	1	1	1	region_8	EML5
NC_072791.1	neutral	31703490	42435900	AA	8.21E-261	0.149868	40101435	41679000	AA	9.68E-17	0.207605	35598555	35687900	AA	0.028967	15.5304	1	1	1	region_8	SPATA7
NC_072791.1	neutral	31703490	42435900	AA	8.21E-261	0.149868	40101435	41679000	AA	9.68E-17	0.207605	35598555	35687900	AA	0.028967	15.5304	1	1	1	region_8	KCNK10
NC_072791.1	neutral	31703490	42435900	AA	8.21E-261	0.149868	40101435	41679000	AA	9.68E-17	0.207605	35598555	35687900	AA	0.028967	15.5304	1	1	1	region_8	FLRT2
NC_072791.1	neutral	31703490	42435900	AA	8.21E-261	0.149868	40101435	41679000	AA	9.68E-17	0.207605	35598555	35687900	AA	0.028967	15.5304	1	1	1	region_8	STON2
NC_072791.1	neutral	31703490	42435900	AA	8.21E-261	0.149868	40101435	41679000	AA	9.68E-17	0.207605	35598555	35687900	AA	0.028967	15.5304	1	1	1	region_8	TSHR
NC_072791.1	neutral	31703490	42435900	AA	8.21E-261	0.149868	40101435	41679000	AA	9.68E-17	0.207605	35598555	35687900	AA	0.028967	15.5304	1	1	1	region_8	CEP128
NC_072791.1	neutral	31703490	42435900	AA	8.21E-261	0.149868	40101435	41679000	AA	9.68E-17	0.207605	35598555	35687900	AA	0.028967	15.5304	1	1	1	region_8	DIO2
NC_072791.1	neutral	31703490	42435900	AA	8.21E-261	0.149868	40101435	41679000	AA	9.68E-17	0.207605	35598555	35687900	AA	0.028967	15.5304	1	1	1	region_8	TRIP11
NC_072791.1	neutral	31703490	42435900	AA	8.21E-261	0.149868	40101435	41679000	AA	9.68E-17	0.207605	35598555	35687900	AA	0.028967	15.5304	1	1	1	region_8	LOC129323694
NC_072791.1	neutral	31703490	42435900	AA	8.21E-261	0.149868	40101435	41679000	AA	9.68E-17	0.207605	35598555	35687900	AA	0.028967	15.5304	1	1	1	region_8	NRXN3
NC_072792.1	neutral	165126780	184548780	AA	1.77E-103	0.109407	167023395	176000220	AA	4.98E-83	0.510652	172365710	172667980	AA	0.0469819	19.9822	1	1	1	region_9	FUT4
NC_072792.1	neutral	165126780	184548780	AA	1.77E-103	0.109407	167023395	176000220	AA	4.98E-83	0.510652	172365710	172667980	AA	0.0469819	19.9822	1	1	1	region_9	GPR83
NC_072792.1	neutral	165126780	184548780	AA	1.77E-103	0.109407	167023395	176000220	AA	4.98E-83	0.510652	172365710	172667980	AA	0.0469819	19.9822	1	1	1	region_9	LOC129326839
NC_072792.1	neutral	165126780	184548780	AA	1.77E-103	0.109407	167023395	176000220	AA	4.98E-83	0.510652	172365710	172667980	AA	0.0469819	19.9822	1	1	1	region_9	LOC129326829
NC_072792.1	neutral	165126780	184548780	AA	1.77E-103	0.109407	167023395	176000220	AA	4.98E-83	0.510652	172365710	172667980	AA	0.0469819	19.9822	1	1	1	region_9	LOC129326830
NC_072792.1	neutral	165126780	184548780	AA	1.77E-103	0.109407	167023395	176000220	AA	4.98E-83	0.510652	172365710	172667980	AA	0.0469819	19.9822	1	1	1	region_9	LOC129326833
NC_072792.1	neutral	165126780	184548780	AA	1.77E-103	0.109407	167023395	176000220	AA	4.98E-83	0.510652	172365710	172667980	AA	0.0469819	19.9822	1	1	1	region_9	LOC129326836
NC_072792.1	neutral	165126780	184548780	AA	1.77E-103	0.109407	167023395	176000220	AA	4.98E-83	0.510652	172365710	172667980	AA	0.0469819	19.9822	1	1	1	region_9	LOC129326458
NC_072792.1	neutral	165126780	184548780	AA	1.77E-103	0.109407	167023395	176000220	AA	4.98E-83	0.510652	172365710	172667980	AA	0.0469819	19.9822	1	1	1	region_9	LOC129326314
NC_072792.1	neutral	165126780	184548780	AA	1.77E-103	0.109407	167023395	176000220	AA	4.98E-83	0.510652	172365710	172667980	AA	0.0469819	19.9822	1	1	1	region_9	LOC129326834
NC_072792.1	neutral	165126780	184548780	AA	1.77E-103	0.109407	167023395	176000220	AA	4.98E-83	0.510652	172365710	172667980	AA	0.0469819	19.9822	1	1	1	region_9	LOC129326125
NC_072792.1	neutral	165126780	184548780	AA	1.77E-103	0.109407	167023395	176000220	AA	4.98E-83	0.510652	172365710	172667980	AA	0.0469819	19.9822	1	1	1	region_9	LOC129326326
NC_072792.1	neutral	165126780	184548780	AA	1.77E-103	0.109407	167023395	176000220	AA	4.98E-83	0.510652	172365710	172667980	AA	0.0469819	19.9822	1	1	1	region_9	LOC129326462
NC_072792.1	neutral	165126780	184548780	AA	1.77E-103	0.109407	167023395	176000220	AA	4.98E-83	0.510652	172365710	172667980	AA	0.0469819	19.9822	1	1	1	region_9	LOC129326329
NC_072792.1	neutral	165126780	184548780	AA	1.77E-103	0.109407	167023395	176000220	AA	4.98E-83	0.510652	172365710	172667980	AA	0.0469819	19.9822	1	1	1	region_9	CCDC89
NC_072792.1	neutral	165126780	184548780	AA	1.77E-103	0.109407	167023395	176000220	AA	4.98E-83	0.510652	172365710	172667980	AA	0.0469819	19.9822	1	1	1	region_9	TRNAA-AGC
NC_072792.1	neutral	165126780	184548780	AA	1.77E-103	0.109407	167023395	176000220	AA	4.98E-83	0.510652	172365710	172667980	AA	0.0469819	19.9822	1	1	1	region_9	LOC129326802
NC_072792.1	neutral	165126780	184548780	AA	1.77E-103	0.109407	167023395	176000220	AA	4.98E-83	0.510652	172365710	172667980	AA	0.0469819	19.9822	1	1	1	region_9	LOC129326533
NC_072792.1	neutral	165126780	184548780	AA	1.77E-103	0.109407	167023395	176000220	AA	4.98E-83	0.510652	172365710	172667980	AA	0.0469819	19.9822	1	1	1	region_9	FAM181B
NC_072792.1	neutral	165126780	184548780	AA	1.77E-103	0.109407	167023395	176000220	AA	4.98E-83	0.510652	172365710	172667980	AA	0.0469819	19.9822	1	1	1	region_9	LOC129326331
NC_072792.1	neutral	165126780	184548780	AA	1.77E-103	0.109407	167023395	176000220	AA	4.98E-83	0.510652	172365710	172667980	AA	0.0469819	19.9822	1	1	1	region_9	NDUFC2
NC_072792.1	neutral	165126780	184548780	AA	1.77E-103	0.109407	167023395	176000220	AA	4.98E-83	0.510652	172365710	172667980	AA	0.0469819	19.9822	1	1	1	region_9	LOC129326108
NC_072792.1	neutral	165126780	184548780	AA	1.77E-103	0.109407	167023395	176000220	AA	4.98E-83	0.510652	172365710	172667980	AA	0.0469819	19.9822	1	1	1	region_9	LOC129326117
NC_072792.1	neutral	165126780	184548780	AA	1.77E-103	0.109407	167023395	176000220	AA	4.98E-83	0.510652	172365710	172667980	AA	0.0469819	19.9822	1	1	1	region_9	LOC129326555
NC_072792.1	neutral	165126780	184548780	AA	1.77E-103	0.109407	167023395	176000220	AA	4.98E-83	0.510652	172365710	172667980	AA	0.0469819	19.9822	1	1	1	region_9	KCTD14
NC_072792.1	neutral	165126780	184548780	AA	1.77E-103	0.109407	167023395	176000220	AA	4.98E-83	0.510652	172365710	172667980	AA	0.0469819	19.9822	1	1	1	region_9	TRNAA-GGC
NC_072792.1	neutral	165126780	184548780	AA	1.77E-103	0.109407	167023395	176000220	AA	4.98E-83	0.510652	172365710	172667980	AA	0.0469819	19.9822	1	1	1	region_9	TRNAA-UGC
NC_072792.1	neutral	165126780	184548780	AA	1.77E-103	0.109407	167023395	176000220	AA	4.98E-83	0.510652	172365710	172667980	AA	0.0469819	19.9822	1	1	1	region_9	OMP
NC_072792.1	neutral	165126780	184548780	AA	1.77E-103	0.109407	167023395	176000220	AA	4.98E-83	0.510652	172365710	172667980	AA	0.0469819	19.9822	1	1	1	region_9	TRNAP-UGG
NC_072792.1	neutral	165126780	184548780	AA	1.77E-103	0.109407	167023395	176000220	AA	4.98E-83	0.510652	172365710	172667980	AA	0.0469819	19.9822	1	1	1	region_9	TRNAP-AGG
NC_072792.1	neutral	165126780	184548780	AA	1.77E-103	0.109407	167023395	176000220	AA	4.98E-83	0.510652	172365710	172667980	AA	0.0469819	19.9822	1	1	1	region_9	LOC129326824
NC_072792.1	neutral	165126780	184548780	AA	1.77E-103	0.109407	167023395	176000220	AA	4.98E-83	0.510652	172365710	172667980	AA	0.0469819	19.9822	1	1	1	region_9	LOC129326823
NC_072792.1	neutral	165126780	184548780	AA	1.77E-103	0.109407	167023395	176000220	AA	4.98E-83	0.510652	172365710	172667980	AA	0.0469819	19.9822	1	1	1	region_9	LOC129325532
NC_072792.1	neutral	165126780	184548780	AA	1.77E-103	0.109407	167023395	176000220	AA	4.98E-83	0.510652	172365710	172667980	AA	0.0469819	19.9822	1	1	1	region_9	LOC129326599
NC_072792.1	neutral	165126780	184548780	AA	1.77E-103	0.109407	167023395	176000220	AA	4.98E-83	0.510652	172365710	172667980	AA	0.0469819	19.9822	1	1	1	region_9	LOC129326127
NC_072792.1	neutral	165126780	184548780	AA	1.77E-103	0.109407	167023395	176000220	AA	4.98E-83	0.510652	172365710	172667980	AA	0.0469819	19.9822	1	1	1	region_9	LOC129326337
NC_072792.1	neutral	165126780	184548780	AA	1.77E-103	0.109407	167023395	176000220	AA	4.98E-83	0.510652	172365710	172667980	AA	0.0469819	19.9822	1	1	1	region_9	LOC129326338
NC_072792.1	neutral	165126780	184548780	AA	1.77E-103	0.109407	167023395	176000220	AA	4.98E-83	0.510652	172365710	172667980	AA	0.0469819	19.9822	1	1	1	region_9	LOC129326569
NC_072792.1	neutral	165126780	184548780	AA	1.77E-103	0.109407	167023395	176000220	AA	4.98E-83	0.510652	172365710	172667980	AA	0.0469819	19.9822	1	1	1	region_9	LOC129326339
NC_072792.1	neutral	165126780	184548780	AA	1.77E-103	0.109407	167023395	176000220	AA	4.98E-83	0.510652	172365710	172667980	AA	0.0469819	19.9822	1	1	1	region_9	LOC129326340
NC_072792.1	neutral	165126780	184548780	AA	1.77E-103	0.109407	167023395	176000220	AA	4.98E-83	0.510652	172365710	172667980	AA	0.0469819	19.9822	1	1	1	region_9	LOC129326341
NC_072792.1	neutral	165126780	184548780	AA	1.77E-103	0.109407	167023395	176000220	AA	4.98E-83	0.510652	172365710	172667980	AA	0.0469819	19.9822	1	1	1	region_9	LOC129325479
NC_072792.1	neutral	165126780	184548780	AA	1.77E-103	0.109407	167023395	176000220	AA	4.98E-83	0.510652	172365710	172667980	AA	0.0469819	19.9822	1	1	1	region_9	LOC129325442
NC_072792.1	neutral	165126780	184548780	AA	1.77E-103	0.109407	167023395	176000220	AA	4.98E-83	0.510652	172365710	172667980	AA	0.0469819	19.9822	1	1	1	region_9	LOC129325526
NC_072792.1	neutral	165126780	184548780	AA	1.77E-103	0.109407	167023395	176000220	AA	4.98E-83	0.510652	172365710	172667980	AA	0.0469819	19.9822	1	1	1	region_9	LOC129326545
NC_072792.1	neutral	165126780	184548780	AA	1.77E-103	0.109407	167023395	176000220	AA	4.98E-83	0.510652	172365710	172667980	AA	0.0469819	19.9822	1	1	1	region_9	LOC129326659
NC_072792.1	neutral	165126780	184548780	AA	1.77E-103	0.109407	167023395	176000220	AA	4.98E-83	0.510652	172365710	172667980	AA	0.0469819	19.9822	1	1	1	region_9	LOC129326344
NC_072792.1	neutral	165126780	184548780	AA	1.77E-103	0.109407	167023395	176000220	AA	4.98E-83	0.510652	172365710	172667980	AA	0.0469819	19.9822	1	1	1	region_9	LOC129326348
NC_072792.1	neutral	165126780	184548780	AA	1.77E-103	0.109407	167023395	176000220	AA	4.98E-83	0.510652	172365710	172667980	AA	0.0469819	19.9822	1	1	1	region_9	LOC129326349
NC_072792.1	neutral	165126780	184548780	AA	1.77E-103	0.109407	167023395	176000220	AA	4.98E-83	0.510652	172365710	172667980	AA	0.0469819	19.9822	1	1	1	region_9	LOC129326350
NC_072792.1	neutral	165126780	184548780	AA	1.77E-103	0.109407	167023395	176000220	AA	4.98E-83	0.510652	172365710	172667980	AA	0.0469819	19.9822	1	1	1	region_9	LOC129326672
NC_072792.1	neutral	165126780	184548780	AA	1.77E-103	0.109407	167023395	176000220	AA	4.98E-83	0.510652	172365710	172667980	AA	0.0469819	19.9822	1	1	1	region_9	LOC129326351
NC_072792.1	neutral	165126780	184548780	AA	1.77E-103	0.109407	167023395	176000220	AA	4.98E-83	0.510652	172365710	172667980	AA	0.0469819	19.9822	1	1	1	region_9	LOC129325514
NC_072792.1	neutral	165126780	184548780	AA	1.77E-103	0.109407	167023395	176000220	AA	4.98E-83	0.510652	172365710	172667980	AA	0.0469819	19.9822	1	1	1	region_9	TPBGL
NC_072792.1	neutral	165126780	184548780	AA	1.77E-103	0.109407	167023395	176000220	AA	4.98E-83	0.510652	172365710	172667980	AA	0.0469819	19.9822	1	1	1	region_9	LOC129326354
NC_072792.1	neutral	165126780	184548780	AA	1.77E-103	0.109407	167023395	176000220	AA	4.98E-83	0.510652	172365710	172667980	AA	0.0469819	19.9822	1	1	1	region_9	LOC129326355
NC_072792.1	neutral	165126780	184548780	AA	1.77E-103	0.109407	167023395	176000220	AA	4.98E-83	0.510652	172365710	172667980	AA	0.0469819	19.9822	1	1	1	region_9	CCDC82
NC_072792.1	neutral	165126780	184548780	AA	1.77E-103	0.109407	167023395	176000220	AA	4.98E-83	0.510652	172365710	172667980	AA	0.0469819	19.9822	1	1	1	region_9	MTMR2
NC_072792.1	neutral	165126780	184548780	AA	1.77E-103	0.109407	167023395	176000220	AA	4.98E-83	0.510652	172365710	172667980	AA	0.0469819	19.9822	1	1	1	region_9	CEP57
NC_072792.1	neutral	165126780	184548780	AA	1.77E-103	0.109407	167023395	176000220	AA	4.98E-83	0.510652	172365710	172667980	AA	0.0469819	19.9822	1	1	1	region_9	FAM76B
NC_072792.1	neutral	165126780	184548780	AA	1.77E-103	0.109407	167023395	176000220	AA	4.98E-83	0.510652	172365710	172667980	AA	0.0469819	19.9822	1	1	1	region_9	SESN3
NC_072792.1	neutral	165126780	184548780	AA	1.77E-103	0.109407	167023395	176000220	AA	4.98E-83	0.510652	172365710	172667980	AA	0.0469819	19.9822	1	1	1	region_9	CWC15
NC_072792.1	neutral	165126780	184548780	AA	1.77E-103	0.109407	167023395	176000220	AA	4.98E-83	0.510652	172365710	172667980	AA	0.0469819	19.9822	1	1	1	region_9	PIWIL4
NC_072792.1	neutral	165126780	184548780	AA	1.77E-103	0.109407	167023395	176000220	AA	4.98E-83	0.510652	172365710	172667980	AA	0.0469819	19.9822	1	1	1	region_9	C3H11orf97
NC_072792.1	neutral	165126780	184548780	AA	1.77E-103	0.109407	167023395	176000220	AA	4.98E-83	0.510652	172365710	172667980	AA	0.0469819	19.9822	1	1	1	region_9	ANKRD49
NC_072792.1	neutral	165126780	184548780	AA	1.77E-103	0.109407	167023395	176000220	AA	4.98E-83	0.510652	172365710	172667980	AA	0.0469819	19.9822	1	1	1	region_9	MRE11
NC_072792.1	neutral	165126780	184548780	AA	1.77E-103	0.109407	167023395	176000220	AA	4.98E-83	0.510652	172365710	172667980	AA	0.0469819	19.9822	1	1	1	region_9	PANX1
NC_072792.1	neutral	165126780	184548780	AA	1.77E-103	0.109407	167023395	176000220	AA	4.98E-83	0.510652	172365710	172667980	AA	0.0469819	19.9822	1	1	1	region_9	HEPHL1
NC_072792.1	neutral	165126780	184548780	AA	1.77E-103	0.109407	167023395	176000220	AA	4.98E-83	0.510652	172365710	172667980	AA	0.0469819	19.9822	1	1	1	region_9	LOC129326109
NC_072792.1	neutral	165126780	184548780	AA	1.77E-103	0.109407	167023395	176000220	AA	4.98E-83	0.510652	172365710	172667980	AA	0.0469819	19.9822	1	1	1	region_9	LOC129326313
NC_072792.1	neutral	165126780	184548780	AA	1.77E-103	0.109407	167023395	176000220	AA	4.98E-83	0.510652	172365710	172667980	AA	0.0469819	19.9822	1	1	1	region_9	VSTM5
NC_072792.1	neutral	165126780	184548780	AA	1.77E-103	0.109407	167023395	176000220	AA	4.98E-83	0.510652	172365710	172667980	AA	0.0469819	19.9822	1	1	1	region_9	C3H11orf54
NC_072792.1	neutral	165126780	184548780	AA	1.77E-103	0.109407	167023395	176000220	AA	4.98E-83	0.510652	172365710	172667980	AA	0.0469819	19.9822	1	1	1	region_9	TAF1D
NC_072792.1	neutral	165126780	184548780	AA	1.77E-103	0.109407	167023395	176000220	AA	4.98E-83	0.510652	172365710	172667980	AA	0.0469819	19.9822	1	1	1	region_9	CEP295
NC_072792.1	neutral	165126780	184548780	AA	1.77E-103	0.109407	167023395	176000220	AA	4.98E-83	0.510652	172365710	172667980	AA	0.0469819	19.9822	1	1	1	region_9	CMTR2
NC_072792.1	neutral	165126780	184548780	AA	1.77E-103	0.109407	167023395	176000220	AA	4.98E-83	0.510652	172365710	172667980	AA	0.0469819	19.9822	1	1	1	region_9	MTNR1B
NC_072792.1	neutral	165126780	184548780	AA	1.77E-103	0.109407	167023395	176000220	AA	4.98E-83	0.510652	172365710	172667980	AA	0.0469819	19.9822	1	1	1	region_9	CHORDC1
NC_072792.1	neutral	165126780	184548780	AA	1.77E-103	0.109407	167023395	176000220	AA	4.98E-83	0.510652	172365710	172667980	AA	0.0469819	19.9822	1	1	1	region_9	LOC129326150
NC_072792.1	neutral	165126780	184548780	AA	1.77E-103	0.109407	167023395	176000220	AA	4.98E-83	0.510652	172365710	172667980	AA	0.0469819	19.9822	1	1	1	region_9	LOC129325967
NC_072792.1	neutral	165126780	184548780	AA	1.77E-103	0.109407	167023395	176000220	AA	4.98E-83	0.510652	172365710	172667980	AA	0.0469819	19.9822	1	1	1	region_9	CTSC
NC_072792.1	neutral	165126780	184548780	AA	1.77E-103	0.109407	167023395	176000220	AA	4.98E-83	0.510652	172365710	172667980	AA	0.0469819	19.9822	1	1	1	region_9	LOC129326317
NC_072792.1	neutral	165126780	184548780	AA	1.77E-103	0.109407	167023395	176000220	AA	4.98E-83	0.510652	172365710	172667980	AA	0.0469819	19.9822	1	1	1	region_9	LOC129326318
NC_072792.1	neutral	165126780	184548780	AA	1.77E-103	0.109407	167023395	176000220	AA	4.98E-83	0.510652	172365710	172667980	AA	0.0469819	19.9822	1	1	1	region_9	LOC129326319
NC_072792.1	neutral	165126780	184548780	AA	1.77E-103	0.109407	167023395	176000220	AA	4.98E-83	0.510652	172365710	172667980	AA	0.0469819	19.9822	1	1	1	region_9	LOC129326320
NC_072792.1	neutral	165126780	184548780	AA	1.77E-103	0.109407	167023395	176000220	AA	4.98E-83	0.510652	172365710	172667980	AA	0.0469819	19.9822	1	1	1	region_9	LOC129326322
NC_072792.1	neutral	165126780	184548780	AA	1.77E-103	0.109407	167023395	176000220	AA	4.98E-83	0.510652	172365710	172667980	AA	0.0469819	19.9822	1	1	1	region_9	LOC129326324
NC_072792.1	neutral	165126780	184548780	AA	1.77E-103	0.109407	167023395	176000220	AA	4.98E-83	0.510652	172365710	172667980	AA	0.0469819	19.9822	1	1	1	region_9	LOC129326325
NC_072792.1	neutral	165126780	184548780	AA	1.77E-103	0.109407	167023395	176000220	AA	4.98E-83	0.510652	172365710	172667980	AA	0.0469819	19.9822	1	1	1	region_9	LOC129326327
NC_072792.1	neutral	165126780	184548780	AA	1.77E-103	0.109407	167023395	176000220	AA	4.98E-83	0.510652	172365710	172667980	AA	0.0469819	19.9822	1	1	1	region_9	FZD4
NC_072792.1	neutral	165126780	184548780	AA	1.77E-103	0.109407	167023395	176000220	AA	4.98E-83	0.510652	172365710	172667980	AA	0.0469819	19.9822	1	1	1	region_9	CCDC81
NC_072792.1	neutral	165126780	184548780	AA	1.77E-103	0.109407	167023395	176000220	AA	4.98E-83	0.510652	172365710	172667980	AA	0.0469819	19.9822	1	1	1	region_9	EED
NC_072792.1	neutral	165126780	184548780	AA	1.77E-103	0.109407	167023395	176000220	AA	4.98E-83	0.510652	172365710	172667980	AA	0.0469819	19.9822	1	1	1	region_9	PICALM
NC_072792.1	neutral	165126780	184548780	AA	1.77E-103	0.109407	167023395	176000220	AA	4.98E-83	0.510652	172365710	172667980	AA	0.0469819	19.9822	1	1	1	region_9	CREBZF
NC_072792.1	neutral	165126780	184548780	AA	1.77E-103	0.109407	167023395	176000220	AA	4.98E-83	0.510652	172365710	172667980	AA	0.0469819	19.9822	1	1	1	region_9	LOC129326025
NC_072792.1	neutral	165126780	184548780	AA	1.77E-103	0.109407	167023395	176000220	AA	4.98E-83	0.510652	172365710	172667980	AA	0.0469819	19.9822	1	1	1	region_9	CCDC90B
NC_072792.1	neutral	165126780	184548780	AA	1.77E-103	0.109407	167023395	176000220	AA	4.98E-83	0.510652	172365710	172667980	AA	0.0469819	19.9822	1	1	1	region_9	ANKRD42
NC_072792.1	neutral	165126780	184548780	AA	1.77E-103	0.109407	167023395	176000220	AA	4.98E-83	0.510652	172365710	172667980	AA	0.0469819	19.9822	1	1	1	region_9	RAB30
NC_072792.1	neutral	165126780	184548780	AA	1.77E-103	0.109407	167023395	176000220	AA	4.98E-83	0.510652	172365710	172667980	AA	0.0469819	19.9822	1	1	1	region_9	DDIAS
NC_072792.1	neutral	165126780	184548780	AA	1.77E-103	0.109407	167023395	176000220	AA	4.98E-83	0.510652	172365710	172667980	AA	0.0469819	19.9822	1	1	1	region_9	KCTD21
NC_072792.1	neutral	165126780	184548780	AA	1.77E-103	0.109407	167023395	176000220	AA	4.98E-83	0.510652	172365710	172667980	AA	0.0469819	19.9822	1	1	1	region_9	ALG8
NC_072792.1	neutral	165126780	184548780	AA	1.77E-103	0.109407	167023395	176000220	AA	4.98E-83	0.510652	172365710	172667980	AA	0.0469819	19.9822	1	1	1	region_9	INTS4
NC_072792.1	neutral	165126780	184548780	AA	1.77E-103	0.109407	167023395	176000220	AA	4.98E-83	0.510652	172365710	172667980	AA	0.0469819	19.9822	1	1	1	region_9	AAMDC
NC_072792.1	neutral	165126780	184548780	AA	1.77E-103	0.109407	167023395	176000220	AA	4.98E-83	0.510652	172365710	172667980	AA	0.0469819	19.9822	1	1	1	region_9	CLNS1A
NC_072792.1	neutral	165126780	184548780	AA	1.77E-103	0.109407	167023395	176000220	AA	4.98E-83	0.510652	172365710	172667980	AA	0.0469819	19.9822	1	1	1	region_9	AQP11
NC_072792.1	neutral	165126780	184548780	AA	1.77E-103	0.109407	167023395	176000220	AA	4.98E-83	0.510652	172365710	172667980	AA	0.0469819	19.9822	1	1	1	region_9	LOC129325461
NC_072792.1	neutral	165126780	184548780	AA	1.77E-103	0.109407	167023395	176000220	AA	4.98E-83	0.510652	172365710	172667980	AA	0.0469819	19.9822	1	1	1	region_9	ACER3
NC_072792.1	neutral	165126780	184548780	AA	1.77E-103	0.109407	167023395	176000220	AA	4.98E-83	0.510652	172365710	172667980	AA	0.0469819	19.9822	1	1	1	region_9	TSKU
NC_072792.1	neutral	165126780	184548780	AA	1.77E-103	0.109407	167023395	176000220	AA	4.98E-83	0.510652	172365710	172667980	AA	0.0469819	19.9822	1	1	1	region_9	LOC129326333
NC_072792.1	neutral	165126780	184548780	AA	1.77E-103	0.109407	167023395	176000220	AA	4.98E-83	0.510652	172365710	172667980	AA	0.0469819	19.9822	1	1	1	region_9	LRRC32
NC_072792.1	neutral	165126780	184548780	AA	1.77E-103	0.109407	167023395	176000220	AA	4.98E-83	0.510652	172365710	172667980	AA	0.0469819	19.9822	1	1	1	region_9	THAP12
NC_072792.1	neutral	165126780	184548780	AA	1.77E-103	0.109407	167023395	176000220	AA	4.98E-83	0.510652	172365710	172667980	AA	0.0469819	19.9822	1	1	1	region_9	MOGAT2
NC_072792.1	neutral	165126780	184548780	AA	1.77E-103	0.109407	167023395	176000220	AA	4.98E-83	0.510652	172365710	172667980	AA	0.0469819	19.9822	1	1	1	region_9	KLHL35
NC_072792.1	neutral	165126780	184548780	AA	1.77E-103	0.109407	167023395	176000220	AA	4.98E-83	0.510652	172365710	172667980	AA	0.0469819	19.9822	1	1	1	region_9	SERPINH1
NC_072792.1	neutral	165126780	184548780	AA	1.77E-103	0.109407	167023395	176000220	AA	4.98E-83	0.510652	172365710	172667980	AA	0.0469819	19.9822	1	1	1	region_9	RPS3
NC_072792.1	neutral	165126780	184548780	AA	1.77E-103	0.109407	167023395	176000220	AA	4.98E-83	0.510652	172365710	172667980	AA	0.0469819	19.9822	1	1	1	region_9	P2RY2
NC_072792.1	neutral	165126780	184548780	AA	1.77E-103	0.109407	167023395	176000220	AA	4.98E-83	0.510652	172365710	172667980	AA	0.0469819	19.9822	1	1	1	region_9	P2RY6
NC_072792.1	neutral	165126780	184548780	AA	1.77E-103	0.109407	167023395	176000220	AA	4.98E-83	0.510652	172365710	172667980	AA	0.0469819	19.9822	1	1	1	region_9	PLEKHB1
NC_072792.1	neutral	165126780	184548780	AA	1.77E-103	0.109407	167023395	176000220	AA	4.98E-83	0.510652	172365710	172667980	AA	0.0469819	19.9822	1	1	1	region_9	MRPL48
NC_072792.1	neutral	165126780	184548780	AA	1.77E-103	0.109407	167023395	176000220	AA	4.98E-83	0.510652	172365710	172667980	AA	0.0469819	19.9822	1	1	1	region_9	PAAF1
NC_072792.1	neutral	165126780	184548780	AA	1.77E-103	0.109407	167023395	176000220	AA	4.98E-83	0.510652	172365710	172667980	AA	0.0469819	19.9822	1	1	1	region_9	DNAJB13
NC_072792.1	neutral	165126780	184548780	AA	1.77E-103	0.109407	167023395	176000220	AA	4.98E-83	0.510652	172365710	172667980	AA	0.0469819	19.9822	1	1	1	region_9	UCP2
NC_072792.1	neutral	165126780	184548780	AA	1.77E-103	0.109407	167023395	176000220	AA	4.98E-83	0.510652	172365710	172667980	AA	0.0469819	19.9822	1	1	1	region_9	LOC129326575
NC_072792.1	neutral	165126780	184548780	AA	1.77E-103	0.109407	167023395	176000220	AA	4.98E-83	0.510652	172365710	172667980	AA	0.0469819	19.9822	1	1	1	region_9	PPME1
NC_072792.1	neutral	165126780	184548780	AA	1.77E-103	0.109407	167023395	176000220	AA	4.98E-83	0.510652	172365710	172667980	AA	0.0469819	19.9822	1	1	1	region_9	LOC129325895
NC_072792.1	neutral	165126780	184548780	AA	1.77E-103	0.109407	167023395	176000220	AA	4.98E-83	0.510652	172365710	172667980	AA	0.0469819	19.9822	1	1	1	region_9	LOC129326128
NC_072792.1	neutral	165126780	184548780	AA	1.77E-103	0.109407	167023395	176000220	AA	4.98E-83	0.510652	172365710	172667980	AA	0.0469819	19.9822	1	1	1	region_9	SPCS2
NC_072792.1	neutral	165126780	184548780	AA	1.77E-103	0.109407	167023395	176000220	AA	4.98E-83	0.510652	172365710	172667980	AA	0.0469819	19.9822	1	1	1	region_9	RNF169
NC_072792.1	neutral	165126780	184548780	AA	1.77E-103	0.109407	167023395	176000220	AA	4.98E-83	0.510652	172365710	172667980	AA	0.0469819	19.9822	1	1	1	region_9	CHRDL2
NC_072792.1	neutral	165126780	184548780	AA	1.77E-103	0.109407	167023395	176000220	AA	4.98E-83	0.510652	172365710	172667980	AA	0.0469819	19.9822	1	1	1	region_9	POLD3
NC_072792.1	neutral	165126780	184548780	AA	1.77E-103	0.109407	167023395	176000220	AA	4.98E-83	0.510652	172365710	172667980	AA	0.0469819	19.9822	1	1	1	region_9	LOC129325925
NC_072792.1	neutral	165126780	184548780	AA	1.77E-103	0.109407	167023395	176000220	AA	4.98E-83	0.510652	172365710	172667980	AA	0.0469819	19.9822	1	1	1	region_9	LOC129326342
NC_072792.1	neutral	165126780	184548780	AA	1.77E-103	0.109407	167023395	176000220	AA	4.98E-83	0.510652	172365710	172667980	AA	0.0469819	19.9822	1	1	1	region_9	LOC129326343
NC_072792.1	neutral	165126780	184548780	AA	1.77E-103	0.109407	167023395	176000220	AA	4.98E-83	0.510652	172365710	172667980	AA	0.0469819	19.9822	1	1	1	region_9	LOC129326718
NC_072792.1	neutral	165126780	184548780	AA	1.77E-103	0.109407	167023395	176000220	AA	4.98E-83	0.510652	172365710	172667980	AA	0.0469819	19.9822	1	1	1	region_9	LOC129326347
NC_072792.1	neutral	165126780	184548780	AA	1.77E-103	0.109407	167023395	176000220	AA	4.98E-83	0.510652	172365710	172667980	AA	0.0469819	19.9822	1	1	1	region_9	LOC129326591
NC_072792.1	neutral	165126780	184548780	AA	1.77E-103	0.109407	167023395	176000220	AA	4.98E-83	0.510652	172365710	172667980	AA	0.0469819	19.9822	1	1	1	region_9	LOC129326677
NC_072792.1	neutral	165126780	184548780	AA	1.77E-103	0.109407	167023395	176000220	AA	4.98E-83	0.510652	172365710	172667980	AA	0.0469819	19.9822	1	1	1	region_9	LOC129326586
NC_072792.1	neutral	165126780	184548780	AA	1.77E-103	0.109407	167023395	176000220	AA	4.98E-83	0.510652	172365710	172667980	AA	0.0469819	19.9822	1	1	1	region_9	LOC129325516
NC_072792.1	neutral	165126780	184548780	AA	1.77E-103	0.109407	167023395	176000220	AA	4.98E-83	0.510652	172365710	172667980	AA	0.0469819	19.9822	1	1	1	region_9	SLCO2B1
NC_072792.1	neutral	165126780	184548780	AA	1.77E-103	0.109407	167023395	176000220	AA	4.98E-83	0.510652	172365710	172667980	AA	0.0469819	19.9822	1	1	1	region_9	CNTN5
NC_072792.1	neutral	165126780	184548780	AA	1.77E-103	0.109407	167023395	176000220	AA	4.98E-83	0.510652	172365710	172667980	AA	0.0469819	19.9822	1	1	1	region_9	MAML2
NC_072792.1	neutral	165126780	184548780	AA	1.77E-103	0.109407	167023395	176000220	AA	4.98E-83	0.510652	172365710	172667980	AA	0.0469819	19.9822	1	1	1	region_9	ENDOD1
NC_072792.1	neutral	165126780	184548780	AA	1.77E-103	0.109407	167023395	176000220	AA	4.98E-83	0.510652	172365710	172667980	AA	0.0469819	19.9822	1	1	1	region_9	AMOTL1
NC_072792.1	neutral	165126780	184548780	AA	1.77E-103	0.109407	167023395	176000220	AA	4.98E-83	0.510652	172365710	172667980	AA	0.0469819	19.9822	1	1	1	region_9	MED17
NC_072792.1	neutral	165126780	184548780	AA	1.77E-103	0.109407	167023395	176000220	AA	4.98E-83	0.510652	172365710	172667980	AA	0.0469819	19.9822	1	1	1	region_9	DEUP1
NC_072792.1	neutral	165126780	184548780	AA	1.77E-103	0.109407	167023395	176000220	AA	4.98E-83	0.510652	172365710	172667980	AA	0.0469819	19.9822	1	1	1	region_9	SLC36A4
NC_072792.1	neutral	165126780	184548780	AA	1.77E-103	0.109407	167023395	176000220	AA	4.98E-83	0.510652	172365710	172667980	AA	0.0469819	19.9822	1	1	1	region_9	NOX4
NC_072792.1	neutral	165126780	184548780	AA	1.77E-103	0.109407	167023395	176000220	AA	4.98E-83	0.510652	172365710	172667980	AA	0.0469819	19.9822	1	1	1	region_9	TYR
NC_072792.1	neutral	165126780	184548780	AA	1.77E-103	0.109407	167023395	176000220	AA	4.98E-83	0.510652	172365710	172667980	AA	0.0469819	19.9822	1	1	1	region_9	RAB38
NC_072792.1	neutral	165126780	184548780	AA	1.77E-103	0.109407	167023395	176000220	AA	4.98E-83	0.510652	172365710	172667980	AA	0.0469819	19.9822	1	1	1	region_9	LOC129325919
NC_072792.1	neutral	165126780	184548780	AA	1.77E-103	0.109407	167023395	176000220	AA	4.98E-83	0.510652	172365710	172667980	AA	0.0469819	19.9822	1	1	1	region_9	LOC129326099
NC_072792.1	neutral	165126780	184548780	AA	1.77E-103	0.109407	167023395	176000220	AA	4.98E-83	0.510652	172365710	172667980	AA	0.0469819	19.9822	1	1	1	region_9	LOC129326328
NC_072792.1	neutral	165126780	184548780	AA	1.77E-103	0.109407	167023395	176000220	AA	4.98E-83	0.510652	172365710	172667980	AA	0.0469819	19.9822	1	1	1	region_9	TMEM135
NC_072792.1	neutral	165126780	184548780	AA	1.77E-103	0.109407	167023395	176000220	AA	4.98E-83	0.510652	172365710	172667980	AA	0.0469819	19.9822	1	1	1	region_9	PRSS23
NC_072792.1	neutral	165126780	184548780	AA	1.77E-103	0.109407	167023395	176000220	AA	4.98E-83	0.510652	172365710	172667980	AA	0.0469819	19.9822	1	1	1	region_9	ME3
NC_072792.1	neutral	165126780	184548780	AA	1.77E-103	0.109407	167023395	176000220	AA	4.98E-83	0.510652	172365710	172667980	AA	0.0469819	19.9822	1	1	1	region_9	HIKESHI
NC_072792.1	neutral	165126780	184548780	AA	1.77E-103	0.109407	167023395	176000220	AA	4.98E-83	0.510652	172365710	172667980	AA	0.0469819	19.9822	1	1	1	region_9	CCDC83
NC_072792.1	neutral	165126780	184548780	AA	1.77E-103	0.109407	167023395	176000220	AA	4.98E-83	0.510652	172365710	172667980	AA	0.0469819	19.9822	1	1	1	region_9	SYTL2
NC_072792.1	neutral	165126780	184548780	AA	1.77E-103	0.109407	167023395	176000220	AA	4.98E-83	0.510652	172365710	172667980	AA	0.0469819	19.9822	1	1	1	region_9	PCF11
NC_072792.1	neutral	165126780	184548780	AA	1.77E-103	0.109407	167023395	176000220	AA	4.98E-83	0.510652	172365710	172667980	AA	0.0469819	19.9822	1	1	1	region_9	PRCP
NC_072792.1	neutral	165126780	184548780	AA	1.77E-103	0.109407	167023395	176000220	AA	4.98E-83	0.510652	172365710	172667980	AA	0.0469819	19.9822	1	1	1	region_9	TENM4
NC_072792.1	neutral	165126780	184548780	AA	1.77E-103	0.109407	167023395	176000220	AA	4.98E-83	0.510652	172365710	172667980	AA	0.0469819	19.9822	1	1	1	region_9	NARS2
NC_072792.1	neutral	165126780	184548780	AA	1.77E-103	0.109407	167023395	176000220	AA	4.98E-83	0.510652	172365710	172667980	AA	0.0469819	19.9822	1	1	1	region_9	USP35
NC_072792.1	neutral	165126780	184548780	AA	1.77E-103	0.109407	167023395	176000220	AA	4.98E-83	0.510652	172365710	172667980	AA	0.0469819	19.9822	1	1	1	region_9	RSF1
NC_072792.1	neutral	165126780	184548780	AA	1.77E-103	0.109407	167023395	176000220	AA	4.98E-83	0.510652	172365710	172667980	AA	0.0469819	19.9822	1	1	1	region_9	PAK1
NC_072792.1	neutral	165126780	184548780	AA	1.77E-103	0.109407	167023395	176000220	AA	4.98E-83	0.510652	172365710	172667980	AA	0.0469819	19.9822	1	1	1	region_9	MYO7A
NC_072792.1	neutral	165126780	184548780	AA	1.77E-103	0.109407	167023395	176000220	AA	4.98E-83	0.510652	172365710	172667980	AA	0.0469819	19.9822	1	1	1	region_9	EMSY
NC_072792.1	neutral	165126780	184548780	AA	1.77E-103	0.109407	167023395	176000220	AA	4.98E-83	0.510652	172365710	172667980	AA	0.0469819	19.9822	1	1	1	region_9	WNT11
NC_072792.1	neutral	165126780	184548780	AA	1.77E-103	0.109407	167023395	176000220	AA	4.98E-83	0.510652	172365710	172667980	AA	0.0469819	19.9822	1	1	1	region_9	UVRAG
NC_072792.1	neutral	165126780	184548780	AA	1.77E-103	0.109407	167023395	176000220	AA	4.98E-83	0.510652	172365710	172667980	AA	0.0469819	19.9822	1	1	1	region_9	DGAT2
NC_072792.1	neutral	165126780	184548780	AA	1.77E-103	0.109407	167023395	176000220	AA	4.98E-83	0.510652	172365710	172667980	AA	0.0469819	19.9822	1	1	1	region_9	MAP6
NC_072792.1	neutral	165126780	184548780	AA	1.77E-103	0.109407	167023395	176000220	AA	4.98E-83	0.510652	172365710	172667980	AA	0.0469819	19.9822	1	1	1	region_9	GDPD5
NC_072792.1	neutral	165126780	184548780	AA	1.77E-103	0.109407	167023395	176000220	AA	4.98E-83	0.510652	172365710	172667980	AA	0.0469819	19.9822	1	1	1	region_9	FCHSD2
NC_072792.1	neutral	165126780	184548780	AA	1.77E-103	0.109407	167023395	176000220	AA	4.98E-83	0.510652	172365710	172667980	AA	0.0469819	19.9822	1	1	1	region_9	ARHGEF17
NC_072792.1	neutral	165126780	184548780	AA	1.77E-103	0.109407	167023395	176000220	AA	4.98E-83	0.510652	172365710	172667980	AA	0.0469819	19.9822	1	1	1	region_9	RELT
NC_072792.1	neutral	165126780	184548780	AA	1.77E-103	0.109407	167023395	176000220	AA	4.98E-83	0.510652	172365710	172667980	AA	0.0469819	19.9822	1	1	1	region_9	FAM168A
NC_072792.1	neutral	165126780	184548780	AA	1.77E-103	0.109407	167023395	176000220	AA	4.98E-83	0.510652	172365710	172667980	AA	0.0469819	19.9822	1	1	1	region_9	RAB6A
NC_072792.1	neutral	165126780	184548780	AA	1.77E-103	0.109407	167023395	176000220	AA	4.98E-83	0.510652	172365710	172667980	AA	0.0469819	19.9822	1	1	1	region_9	C2CD3
NC_072792.1	neutral	165126780	184548780	AA	1.77E-103	0.109407	167023395	176000220	AA	4.98E-83	0.510652	172365710	172667980	AA	0.0469819	19.9822	1	1	1	region_9	P4HA3
NC_072792.1	neutral	165126780	184548780	AA	1.77E-103	0.109407	167023395	176000220	AA	4.98E-83	0.510652	172365710	172667980	AA	0.0469819	19.9822	1	1	1	region_9	LOC129325420
NC_072792.1	neutral	165126780	184548780	AA	1.77E-103	0.109407	167023395	176000220	AA	4.98E-83	0.510652	172365710	172667980	AA	0.0469819	19.9822	1	1	1	region_9	LOC129326345
NC_072792.1	neutral	165126780	184548780	AA	1.77E-103	0.109407	167023395	176000220	AA	4.98E-83	0.510652	172365710	172667980	AA	0.0469819	19.9822	1	1	1	region_9	PGM2L1
NC_072792.1	neutral	165126780	184548780	AA	1.77E-103	0.109407	167023395	176000220	AA	4.98E-83	0.510652	172365710	172667980	AA	0.0469819	19.9822	1	1	1	region_9	LOC129326353
NC_072792.1	neutral	165126780	184548780	AA	1.77E-103	0.109407	167023395	176000220	AA	4.98E-83	0.510652	172365710	172667980	AA	0.0469819	19.9822	1	1	1	region_9	FAT3
NC_072792.1	neutral	165126780	184548780	AA	1.77E-103	0.109407	167023395	176000220	AA	4.98E-83	0.510652	172365710	172667980	AA	0.0469819	19.9822	1	1	1	region_9	GRM5
NC_072792.1	neutral	165126780	184548780	AA	1.77E-103	0.109407	167023395	176000220	AA	4.98E-83	0.510652	172365710	172667980	AA	0.0469819	19.9822	1	1	1	region_9	LOC129326321
NC_072792.1	neutral	165126780	184548780	AA	1.77E-103	0.109407	167023395	176000220	AA	4.98E-83	0.510652	172365710	172667980	AA	0.0469819	19.9822	1	1	1	region_9	DLG2
NC_072792.1	neutral	165126780	184548780	AA	1.77E-103	0.109407	167023395	176000220	AA	4.98E-83	0.510652	172365710	172667980	AA	0.0469819	19.9822	1	1	1	region_9	GAB2
NC_072792.1	neutral	165126780	184548780	AA	1.77E-103	0.109407	167023395	176000220	AA	4.98E-83	0.510652	172365710	172667980	AA	0.0469819	19.9822	1	1	1	region_9	CAPN5
NC_072793.1	neutral	49654800	97923735	AA	1.51E-43	0.0218701	50837490	51503760	AA	4.27E-18	3.85659	72452950	72888820	AA	0.00298637	3.12797	1	1	1	region_10	LOC129327586
NC_072793.1	neutral	49654800	97923735	AA	1.51E-43	0.0218701	50837490	51503760	AA	4.27E-18	3.85659	72452950	72888820	AA	0.00298637	3.12797	1	1	1	region_10	NUDCD2
NC_072793.1	neutral	49654800	97923735	AA	1.51E-43	0.0218701	50837490	51503760	AA	4.27E-18	3.85659	72452950	72888820	AA	0.00298637	3.12797	1	1	1	region_10	LOC129327587
NC_072793.1	neutral	49654800	97923735	AA	1.51E-43	0.0218701	50837490	51503760	AA	4.27E-18	3.85659	72452950	72888820	AA	0.00298637	3.12797	1	1	1	region_10	FOXI1
NC_072793.1	neutral	49654800	97923735	AA	1.51E-43	0.0218701	50837490	51503760	AA	4.27E-18	3.85659	72452950	72888820	AA	0.00298637	3.12797	1	1	1	region_10	LOC129327589
NC_072793.1	neutral	49654800	97923735	AA	1.51E-43	0.0218701	50837490	51503760	AA	4.27E-18	3.85659	72452950	72888820	AA	0.00298637	3.12797	1	1	1	region_10	LOC129327590
NC_072793.1	neutral	49654800	97923735	AA	1.51E-43	0.0218701	50837490	51503760	AA	4.27E-18	3.85659	72452950	72888820	AA	0.00298637	3.12797	1	1	1	region_10	PCYOX1L
NC_072793.1	neutral	49654800	97923735	AA	1.51E-43	0.0218701	50837490	51503760	AA	4.27E-18	3.85659	72452950	72888820	AA	0.00298637	3.12797	1	1	1	region_10	DUSP1
NC_072793.1	neutral	49654800	97923735	AA	1.51E-43	0.0218701	50837490	51503760	AA	4.27E-18	3.85659	72452950	72888820	AA	0.00298637	3.12797	1	1	1	region_10	TRNAT-UGU
NC_072793.1	neutral	49654800	97923735	AA	1.51E-43	0.0218701	50837490	51503760	AA	4.27E-18	3.85659	72452950	72888820	AA	0.00298637	3.12797	1	1	1	region_10	NKX2-5
NC_072793.1	neutral	49654800	97923735	AA	1.51E-43	0.0218701	50837490	51503760	AA	4.27E-18	3.85659	72452950	72888820	AA	0.00298637	3.12797	1	1	1	region_10	LOC129329194
NC_072793.1	neutral	49654800	97923735	AA	1.51E-43	0.0218701	50837490	51503760	AA	4.27E-18	3.85659	72452950	72888820	AA	0.00298637	3.12797	1	1	1	region_10	LOC129329321
NC_072793.1	neutral	49654800	97923735	AA	1.51E-43	0.0218701	50837490	51503760	AA	4.27E-18	3.85659	72452950	72888820	AA	0.00298637	3.12797	1	1	1	region_10	DRD1
NC_072793.1	neutral	49654800	97923735	AA	1.51E-43	0.0218701	50837490	51503760	AA	4.27E-18	3.85659	72452950	72888820	AA	0.00298637	3.12797	1	1	1	region_10	TRNAV-GAC
NC_072793.1	neutral	49654800	97923735	AA	1.51E-43	0.0218701	50837490	51503760	AA	4.27E-18	3.85659	72452950	72888820	AA	0.00298637	3.12797	1	1	1	region_10	GPR151
NC_072793.1	neutral	49654800	97923735	AA	1.51E-43	0.0218701	50837490	51503760	AA	4.27E-18	3.85659	72452950	72888820	AA	0.00298637	3.12797	1	1	1	region_10	POU4F3
NC_072793.1	neutral	49654800	97923735	AA	1.51E-43	0.0218701	50837490	51503760	AA	4.27E-18	3.85659	72452950	72888820	AA	0.00298637	3.12797	1	1	1	region_10	LOC129327593
NC_072793.1	neutral	49654800	97923735	AA	1.51E-43	0.0218701	50837490	51503760	AA	4.27E-18	3.85659	72452950	72888820	AA	0.00298637	3.12797	1	1	1	region_10	LOC129327430
NC_072793.1	neutral	49654800	97923735	AA	1.51E-43	0.0218701	50837490	51503760	AA	4.27E-18	3.85659	72452950	72888820	AA	0.00298637	3.12797	1	1	1	region_10	GNPDA1
NC_072793.1	neutral	49654800	97923735	AA	1.51E-43	0.0218701	50837490	51503760	AA	4.27E-18	3.85659	72452950	72888820	AA	0.00298637	3.12797	1	1	1	region_10	ZCCHC10
NC_072793.1	neutral	49654800	97923735	AA	1.51E-43	0.0218701	50837490	51503760	AA	4.27E-18	3.85659	72452950	72888820	AA	0.00298637	3.12797	1	1	1	region_10	LEAP2
NC_072793.1	neutral	49654800	97923735	AA	1.51E-43	0.0218701	50837490	51503760	AA	4.27E-18	3.85659	72452950	72888820	AA	0.00298637	3.12797	1	1	1	region_10	LOC129327595
NC_072793.1	neutral	49654800	97923735	AA	1.51E-43	0.0218701	50837490	51503760	AA	4.27E-18	3.85659	72452950	72888820	AA	0.00298637	3.12797	1	1	1	region_10	MEIKIN
NC_072793.1	neutral	49654800	97923735	AA	1.51E-43	0.0218701	50837490	51503760	AA	4.27E-18	3.85659	72452950	72888820	AA	0.00298637	3.12797	1	1	1	region_10	LOC129329488
NC_072793.1	neutral	49654800	97923735	AA	1.51E-43	0.0218701	50837490	51503760	AA	4.27E-18	3.85659	72452950	72888820	AA	0.00298637	3.12797	1	1	1	region_10	LOC129327597
NC_072793.1	neutral	49654800	97923735	AA	1.51E-43	0.0218701	50837490	51503760	AA	4.27E-18	3.85659	72452950	72888820	AA	0.00298637	3.12797	1	1	1	region_10	CDKN2AIPNL
NC_072793.1	neutral	49654800	97923735	AA	1.51E-43	0.0218701	50837490	51503760	AA	4.27E-18	3.85659	72452950	72888820	AA	0.00298637	3.12797	1	1	1	region_10	LOC129327178
NC_072793.1	neutral	49654800	97923735	AA	1.51E-43	0.0218701	50837490	51503760	AA	4.27E-18	3.85659	72452950	72888820	AA	0.00298637	3.12797	1	1	1	region_10	NEUROG1
NC_072793.1	neutral	49654800	97923735	AA	1.51E-43	0.0218701	50837490	51503760	AA	4.27E-18	3.85659	72452950	72888820	AA	0.00298637	3.12797	1	1	1	region_10	LOC129326950
NC_072793.1	neutral	49654800	97923735	AA	1.51E-43	0.0218701	50837490	51503760	AA	4.27E-18	3.85659	72452950	72888820	AA	0.00298637	3.12797	1	1	1	region_10	SMIM32
NC_072793.1	neutral	49654800	97923735	AA	1.51E-43	0.0218701	50837490	51503760	AA	4.27E-18	3.85659	72452950	72888820	AA	0.00298637	3.12797	1	1	1	region_10	HNRNPA0
NC_072793.1	neutral	49654800	97923735	AA	1.51E-43	0.0218701	50837490	51503760	AA	4.27E-18	3.85659	72452950	72888820	AA	0.00298637	3.12797	1	1	1	region_10	LOC129329103
NC_072793.1	neutral	49654800	97923735	AA	1.51E-43	0.0218701	50837490	51503760	AA	4.27E-18	3.85659	72452950	72888820	AA	0.00298637	3.12797	1	1	1	region_10	LOC129327004
NC_072793.1	neutral	49654800	97923735	AA	1.51E-43	0.0218701	50837490	51503760	AA	4.27E-18	3.85659	72452950	72888820	AA	0.00298637	3.12797	1	1	1	region_10	WNT8A
NC_072793.1	neutral	49654800	97923735	AA	1.51E-43	0.0218701	50837490	51503760	AA	4.27E-18	3.85659	72452950	72888820	AA	0.00298637	3.12797	1	1	1	region_10	LOC129328655
NC_072793.1	neutral	49654800	97923735	AA	1.51E-43	0.0218701	50837490	51503760	AA	4.27E-18	3.85659	72452950	72888820	AA	0.00298637	3.12797	1	1	1	region_10	LOC129327603
NC_072793.1	neutral	49654800	97923735	AA	1.51E-43	0.0218701	50837490	51503760	AA	4.27E-18	3.85659	72452950	72888820	AA	0.00298637	3.12797	1	1	1	region_10	LOC129329020
NC_072793.1	neutral	49654800	97923735	AA	1.51E-43	0.0218701	50837490	51503760	AA	4.27E-18	3.85659	72452950	72888820	AA	0.00298637	3.12797	1	1	1	region_10	CBY3
NC_072793.1	neutral	49654800	97923735	AA	1.51E-43	0.0218701	50837490	51503760	AA	4.27E-18	3.85659	72452950	72888820	AA	0.00298637	3.12797	1	1	1	region_10	SQSTM1
NC_072793.1	neutral	49654800	97923735	AA	1.51E-43	0.0218701	50837490	51503760	AA	4.27E-18	3.85659	72452950	72888820	AA	0.00298637	3.12797	1	1	1	region_10	LOC129327310
NC_072793.1	neutral	49654800	97923735	AA	1.51E-43	0.0218701	50837490	51503760	AA	4.27E-18	3.85659	72452950	72888820	AA	0.00298637	3.12797	1	1	1	region_10	LOC129329303
NC_072793.1	neutral	49654800	97923735	AA	1.51E-43	0.0218701	50837490	51503760	AA	4.27E-18	3.85659	72452950	72888820	AA	0.00298637	3.12797	1	1	1	region_10	LOC129329457
NC_072793.1	neutral	49654800	97923735	AA	1.51E-43	0.0218701	50837490	51503760	AA	4.27E-18	3.85659	72452950	72888820	AA	0.00298637	3.12797	1	1	1	region_10	ATOX1
NC_072793.1	neutral	49654800	97923735	AA	1.51E-43	0.0218701	50837490	51503760	AA	4.27E-18	3.85659	72452950	72888820	AA	0.00298637	3.12797	1	1	1	region_10	HAND1
NC_072793.1	neutral	49654800	97923735	AA	1.51E-43	0.0218701	50837490	51503760	AA	4.27E-18	3.85659	72452950	72888820	AA	0.00298637	3.12797	1	1	1	region_10	LOC129328823
NC_072793.1	neutral	49654800	97923735	AA	1.51E-43	0.0218701	50837490	51503760	AA	4.27E-18	3.85659	72452950	72888820	AA	0.00298637	3.12797	1	1	1	region_10	MED7
NC_072793.1	neutral	49654800	97923735	AA	1.51E-43	0.0218701	50837490	51503760	AA	4.27E-18	3.85659	72452950	72888820	AA	0.00298637	3.12797	1	1	1	region_10	LOC129327611
NC_072793.1	neutral	49654800	97923735	AA	1.51E-43	0.0218701	50837490	51503760	AA	4.27E-18	3.85659	72452950	72888820	AA	0.00298637	3.12797	1	1	1	region_10	LOC129328854
NC_072793.1	neutral	49654800	97923735	AA	1.51E-43	0.0218701	50837490	51503760	AA	4.27E-18	3.85659	72452950	72888820	AA	0.00298637	3.12797	1	1	1	region_10	LOC129326906
NC_072793.1	neutral	49654800	97923735	AA	1.51E-43	0.0218701	50837490	51503760	AA	4.27E-18	3.85659	72452950	72888820	AA	0.00298637	3.12797	1	1	1	region_10	LOC129329460
NC_072793.1	neutral	49654800	97923735	AA	1.51E-43	0.0218701	50837490	51503760	AA	4.27E-18	3.85659	72452950	72888820	AA	0.00298637	3.12797	1	1	1	region_10	KIAA1191
NC_072793.1	neutral	49654800	97923735	AA	1.51E-43	0.0218701	50837490	51503760	AA	4.27E-18	3.85659	72452950	72888820	AA	0.00298637	3.12797	1	1	1	region_10	ARL10
NC_072793.1	neutral	49654800	97923735	AA	1.51E-43	0.0218701	50837490	51503760	AA	4.27E-18	3.85659	72452950	72888820	AA	0.00298637	3.12797	1	1	1	region_10	RAB24
NC_072793.1	neutral	49654800	97923735	AA	1.51E-43	0.0218701	50837490	51503760	AA	4.27E-18	3.85659	72452950	72888820	AA	0.00298637	3.12797	1	1	1	region_10	MXD3
NC_072793.1	neutral	49654800	97923735	AA	1.51E-43	0.0218701	50837490	51503760	AA	4.27E-18	3.85659	72452950	72888820	AA	0.00298637	3.12797	1	1	1	region_10	PRR7
NC_072793.1	neutral	49654800	97923735	AA	1.51E-43	0.0218701	50837490	51503760	AA	4.27E-18	3.85659	72452950	72888820	AA	0.00298637	3.12797	1	1	1	region_10	LOC129327617
NC_072793.1	neutral	49654800	97923735	AA	1.51E-43	0.0218701	50837490	51503760	AA	4.27E-18	3.85659	72452950	72888820	AA	0.00298637	3.12797	1	1	1	region_10	B4GALT7
NC_072793.1	neutral	49654800	97923735	AA	1.51E-43	0.0218701	50837490	51503760	AA	4.27E-18	3.85659	72452950	72888820	AA	0.00298637	3.12797	1	1	1	region_10	RMND5B
NC_072793.1	neutral	49654800	97923735	AA	1.51E-43	0.0218701	50837490	51503760	AA	4.27E-18	3.85659	72452950	72888820	AA	0.00298637	3.12797	1	1	1	region_10	EGR1
NC_072793.1	neutral	49654800	97923735	AA	1.51E-43	0.0218701	50837490	51503760	AA	4.27E-18	3.85659	72452950	72888820	AA	0.00298637	3.12797	1	1	1	region_10	INKA1
NC_072793.1	neutral	49654800	97923735	AA	1.51E-43	0.0218701	50837490	51503760	AA	4.27E-18	3.85659	72452950	72888820	AA	0.00298637	3.12797	1	1	1	region_10	AMT
NC_072793.1	neutral	49654800	97923735	AA	1.51E-43	0.0218701	50837490	51503760	AA	4.27E-18	3.85659	72452950	72888820	AA	0.00298637	3.12797	1	1	1	region_10	NICN1
NC_072793.1	neutral	49654800	97923735	AA	1.51E-43	0.0218701	50837490	51503760	AA	4.27E-18	3.85659	72452950	72888820	AA	0.00298637	3.12797	1	1	1	region_10	AMIGO3
NC_072793.1	neutral	49654800	97923735	AA	1.51E-43	0.0218701	50837490	51503760	AA	4.27E-18	3.85659	72452950	72888820	AA	0.00298637	3.12797	1	1	1	region_10	LOC129328833
NC_072793.1	neutral	49654800	97923735	AA	1.51E-43	0.0218701	50837490	51503760	AA	4.27E-18	3.85659	72452950	72888820	AA	0.00298637	3.12797	1	1	1	region_10	LOC129328829
NC_072793.1	neutral	49654800	97923735	AA	1.51E-43	0.0218701	50837490	51503760	AA	4.27E-18	3.85659	72452950	72888820	AA	0.00298637	3.12797	1	1	1	region_10	BRK1
NC_072793.1	neutral	49654800	97923735	AA	1.51E-43	0.0218701	50837490	51503760	AA	4.27E-18	3.85659	72452950	72888820	AA	0.00298637	3.12797	1	1	1	region_10	C4H3orf62
NC_072793.1	neutral	49654800	97923735	AA	1.51E-43	0.0218701	50837490	51503760	AA	4.27E-18	3.85659	72452950	72888820	AA	0.00298637	3.12797	1	1	1	region_10	LOC129327620
NC_072793.1	neutral	49654800	97923735	AA	1.51E-43	0.0218701	50837490	51503760	AA	4.27E-18	3.85659	72452950	72888820	AA	0.00298637	3.12797	1	1	1	region_10	TRNAI-AAU
NC_072793.1	neutral	49654800	97923735	AA	1.51E-43	0.0218701	50837490	51503760	AA	4.27E-18	3.85659	72452950	72888820	AA	0.00298637	3.12797	1	1	1	region_10	HYAL3
NC_072793.1	neutral	49654800	97923735	AA	1.51E-43	0.0218701	50837490	51503760	AA	4.27E-18	3.85659	72452950	72888820	AA	0.00298637	3.12797	1	1	1	region_10	GABRG2
NC_072793.1	neutral	49654800	97923735	AA	1.51E-43	0.0218701	50837490	51503760	AA	4.27E-18	3.85659	72452950	72888820	AA	0.00298637	3.12797	1	1	1	region_10	CCNG1
NC_072793.1	neutral	49654800	97923735	AA	1.51E-43	0.0218701	50837490	51503760	AA	4.27E-18	3.85659	72452950	72888820	AA	0.00298637	3.12797	1	1	1	region_10	MAT2B
NC_072793.1	neutral	49654800	97923735	AA	1.51E-43	0.0218701	50837490	51503760	AA	4.27E-18	3.85659	72452950	72888820	AA	0.00298637	3.12797	1	1	1	region_10	RARS1
NC_072793.1	neutral	49654800	97923735	AA	1.51E-43	0.0218701	50837490	51503760	AA	4.27E-18	3.85659	72452950	72888820	AA	0.00298637	3.12797	1	1	1	region_10	SPDL1
NC_072793.1	neutral	49654800	97923735	AA	1.51E-43	0.0218701	50837490	51503760	AA	4.27E-18	3.85659	72452950	72888820	AA	0.00298637	3.12797	1	1	1	region_10	INSYN2B
NC_072793.1	neutral	49654800	97923735	AA	1.51E-43	0.0218701	50837490	51503760	AA	4.27E-18	3.85659	72452950	72888820	AA	0.00298637	3.12797	1	1	1	region_10	KCNMB1
NC_072793.1	neutral	49654800	97923735	AA	1.51E-43	0.0218701	50837490	51503760	AA	4.27E-18	3.85659	72452950	72888820	AA	0.00298637	3.12797	1	1	1	region_10	FBXO38
NC_072793.1	neutral	49654800	97923735	AA	1.51E-43	0.0218701	50837490	51503760	AA	4.27E-18	3.85659	72452950	72888820	AA	0.00298637	3.12797	1	1	1	region_10	SLC26A2
NC_072793.1	neutral	49654800	97923735	AA	1.51E-43	0.0218701	50837490	51503760	AA	4.27E-18	3.85659	72452950	72888820	AA	0.00298637	3.12797	1	1	1	region_10	LOC129327390
NC_072793.1	neutral	49654800	97923735	AA	1.51E-43	0.0218701	50837490	51503760	AA	4.27E-18	3.85659	72452950	72888820	AA	0.00298637	3.12797	1	1	1	region_10	PPARGC1B
NC_072793.1	neutral	49654800	97923735	AA	1.51E-43	0.0218701	50837490	51503760	AA	4.27E-18	3.85659	72452950	72888820	AA	0.00298637	3.12797	1	1	1	region_10	GRPEL2
NC_072793.1	neutral	49654800	97923735	AA	1.51E-43	0.0218701	50837490	51503760	AA	4.27E-18	3.85659	72452950	72888820	AA	0.00298637	3.12797	1	1	1	region_10	AFAP1L1
NC_072793.1	neutral	49654800	97923735	AA	1.51E-43	0.0218701	50837490	51503760	AA	4.27E-18	3.85659	72452950	72888820	AA	0.00298637	3.12797	1	1	1	region_10	EFCAB9
NC_072793.1	neutral	49654800	97923735	AA	1.51E-43	0.0218701	50837490	51503760	AA	4.27E-18	3.85659	72452950	72888820	AA	0.00298637	3.12797	1	1	1	region_10	RPL26L1
NC_072793.1	neutral	49654800	97923735	AA	1.51E-43	0.0218701	50837490	51503760	AA	4.27E-18	3.85659	72452950	72888820	AA	0.00298637	3.12797	1	1	1	region_10	ATP6V0E1
NC_072793.1	neutral	49654800	97923735	AA	1.51E-43	0.0218701	50837490	51503760	AA	4.27E-18	3.85659	72452950	72888820	AA	0.00298637	3.12797	1	1	1	region_10	CREBRF
NC_072793.1	neutral	49654800	97923735	AA	1.51E-43	0.0218701	50837490	51503760	AA	4.27E-18	3.85659	72452950	72888820	AA	0.00298637	3.12797	1	1	1	region_10	BNIP1
NC_072793.1	neutral	49654800	97923735	AA	1.51E-43	0.0218701	50837490	51503760	AA	4.27E-18	3.85659	72452950	72888820	AA	0.00298637	3.12797	1	1	1	region_10	STC2
NC_072793.1	neutral	49654800	97923735	AA	1.51E-43	0.0218701	50837490	51503760	AA	4.27E-18	3.85659	72452950	72888820	AA	0.00298637	3.12797	1	1	1	region_10	BOD1
NC_072793.1	neutral	49654800	97923735	AA	1.51E-43	0.0218701	50837490	51503760	AA	4.27E-18	3.85659	72452950	72888820	AA	0.00298637	3.12797	1	1	1	region_10	MSX2
NC_072793.1	neutral	49654800	97923735	AA	1.51E-43	0.0218701	50837490	51503760	AA	4.27E-18	3.85659	72452950	72888820	AA	0.00298637	3.12797	1	1	1	region_10	SFXN1
NC_072793.1	neutral	49654800	97923735	AA	1.51E-43	0.0218701	50837490	51503760	AA	4.27E-18	3.85659	72452950	72888820	AA	0.00298637	3.12797	1	1	1	region_10	JAKMIP2
NC_072793.1	neutral	49654800	97923735	AA	1.51E-43	0.0218701	50837490	51503760	AA	4.27E-18	3.85659	72452950	72888820	AA	0.00298637	3.12797	1	1	1	region_10	TCERG1
NC_072793.1	neutral	49654800	97923735	AA	1.51E-43	0.0218701	50837490	51503760	AA	4.27E-18	3.85659	72452950	72888820	AA	0.00298637	3.12797	1	1	1	region_10	LARS1
NC_072793.1	neutral	49654800	97923735	AA	1.51E-43	0.0218701	50837490	51503760	AA	4.27E-18	3.85659	72452950	72888820	AA	0.00298637	3.12797	1	1	1	region_10	PLAC8L1
NC_072793.1	neutral	49654800	97923735	AA	1.51E-43	0.0218701	50837490	51503760	AA	4.27E-18	3.85659	72452950	72888820	AA	0.00298637	3.12797	1	1	1	region_10	SH3RF2
NC_072793.1	neutral	49654800	97923735	AA	1.51E-43	0.0218701	50837490	51503760	AA	4.27E-18	3.85659	72452950	72888820	AA	0.00298637	3.12797	1	1	1	region_10	GRXCR2
NC_072793.1	neutral	49654800	97923735	AA	1.51E-43	0.0218701	50837490	51503760	AA	4.27E-18	3.85659	72452950	72888820	AA	0.00298637	3.12797	1	1	1	region_10	PRELID2
NC_072793.1	neutral	49654800	97923735	AA	1.51E-43	0.0218701	50837490	51503760	AA	4.27E-18	3.85659	72452950	72888820	AA	0.00298637	3.12797	1	1	1	region_10	YIPF5
NC_072793.1	neutral	49654800	97923735	AA	1.51E-43	0.0218701	50837490	51503760	AA	4.27E-18	3.85659	72452950	72888820	AA	0.00298637	3.12797	1	1	1	region_10	SPRY4
NC_072793.1	neutral	49654800	97923735	AA	1.51E-43	0.0218701	50837490	51503760	AA	4.27E-18	3.85659	72452950	72888820	AA	0.00298637	3.12797	1	1	1	region_10	NDFIP1
NC_072793.1	neutral	49654800	97923735	AA	1.51E-43	0.0218701	50837490	51503760	AA	4.27E-18	3.85659	72452950	72888820	AA	0.00298637	3.12797	1	1	1	region_10	HSPA4
NC_072793.1	neutral	49654800	97923735	AA	1.51E-43	0.0218701	50837490	51503760	AA	4.27E-18	3.85659	72452950	72888820	AA	0.00298637	3.12797	1	1	1	region_10	AFF4
NC_072793.1	neutral	49654800	97923735	AA	1.51E-43	0.0218701	50837490	51503760	AA	4.27E-18	3.85659	72452950	72888820	AA	0.00298637	3.12797	1	1	1	region_10	GDF9
NC_072793.1	neutral	49654800	97923735	AA	1.51E-43	0.0218701	50837490	51503760	AA	4.27E-18	3.85659	72452950	72888820	AA	0.00298637	3.12797	1	1	1	region_10	SHROOM1
NC_072793.1	neutral	49654800	97923735	AA	1.51E-43	0.0218701	50837490	51503760	AA	4.27E-18	3.85659	72452950	72888820	AA	0.00298637	3.12797	1	1	1	region_10	SOWAHA
NC_072793.1	neutral	49654800	97923735	AA	1.51E-43	0.0218701	50837490	51503760	AA	4.27E-18	3.85659	72452950	72888820	AA	0.00298637	3.12797	1	1	1	region_10	CCNI2
NC_072793.1	neutral	49654800	97923735	AA	1.51E-43	0.0218701	50837490	51503760	AA	4.27E-18	3.85659	72452950	72888820	AA	0.00298637	3.12797	1	1	1	region_10	KIF3A
NC_072793.1	neutral	49654800	97923735	AA	1.51E-43	0.0218701	50837490	51503760	AA	4.27E-18	3.85659	72452950	72888820	AA	0.00298637	3.12797	1	1	1	region_10	IRF1
NC_072793.1	neutral	49654800	97923735	AA	1.51E-43	0.0218701	50837490	51503760	AA	4.27E-18	3.85659	72452950	72888820	AA	0.00298637	3.12797	1	1	1	region_10	LOC129328211
NC_072793.1	neutral	49654800	97923735	AA	1.51E-43	0.0218701	50837490	51503760	AA	4.27E-18	3.85659	72452950	72888820	AA	0.00298637	3.12797	1	1	1	region_10	PDLIM4
NC_072793.1	neutral	49654800	97923735	AA	1.51E-43	0.0218701	50837490	51503760	AA	4.27E-18	3.85659	72452950	72888820	AA	0.00298637	3.12797	1	1	1	region_10	P4HA2
NC_072793.1	neutral	49654800	97923735	AA	1.51E-43	0.0218701	50837490	51503760	AA	4.27E-18	3.85659	72452950	72888820	AA	0.00298637	3.12797	1	1	1	region_10	FNIP1
NC_072793.1	neutral	49654800	97923735	AA	1.51E-43	0.0218701	50837490	51503760	AA	4.27E-18	3.85659	72452950	72888820	AA	0.00298637	3.12797	1	1	1	region_10	C4H5orf15
NC_072793.1	neutral	49654800	97923735	AA	1.51E-43	0.0218701	50837490	51503760	AA	4.27E-18	3.85659	72452950	72888820	AA	0.00298637	3.12797	1	1	1	region_10	VDAC1
NC_072793.1	neutral	49654800	97923735	AA	1.51E-43	0.0218701	50837490	51503760	AA	4.27E-18	3.85659	72452950	72888820	AA	0.00298637	3.12797	1	1	1	region_10	LOC129329091
NC_072793.1	neutral	49654800	97923735	AA	1.51E-43	0.0218701	50837490	51503760	AA	4.27E-18	3.85659	72452950	72888820	AA	0.00298637	3.12797	1	1	1	region_10	SEC24A
NC_072793.1	neutral	49654800	97923735	AA	1.51E-43	0.0218701	50837490	51503760	AA	4.27E-18	3.85659	72452950	72888820	AA	0.00298637	3.12797	1	1	1	region_10	CAMLG
NC_072793.1	neutral	49654800	97923735	AA	1.51E-43	0.0218701	50837490	51503760	AA	4.27E-18	3.85659	72452950	72888820	AA	0.00298637	3.12797	1	1	1	region_10	TXNDC15
NC_072793.1	neutral	49654800	97923735	AA	1.51E-43	0.0218701	50837490	51503760	AA	4.27E-18	3.85659	72452950	72888820	AA	0.00298637	3.12797	1	1	1	region_10	CATSPER3
NC_072793.1	neutral	49654800	97923735	AA	1.51E-43	0.0218701	50837490	51503760	AA	4.27E-18	3.85659	72452950	72888820	AA	0.00298637	3.12797	1	1	1	region_10	PITX1
NC_072793.1	neutral	49654800	97923735	AA	1.51E-43	0.0218701	50837490	51503760	AA	4.27E-18	3.85659	72452950	72888820	AA	0.00298637	3.12797	1	1	1	region_10	LOC129329231
NC_072793.1	neutral	49654800	97923735	AA	1.51E-43	0.0218701	50837490	51503760	AA	4.27E-18	3.85659	72452950	72888820	AA	0.00298637	3.12797	1	1	1	region_10	LOC129327475
NC_072793.1	neutral	49654800	97923735	AA	1.51E-43	0.0218701	50837490	51503760	AA	4.27E-18	3.85659	72452950	72888820	AA	0.00298637	3.12797	1	1	1	region_10	CXCL14
NC_072793.1	neutral	49654800	97923735	AA	1.51E-43	0.0218701	50837490	51503760	AA	4.27E-18	3.85659	72452950	72888820	AA	0.00298637	3.12797	1	1	1	region_10	SLC25A48
NC_072793.1	neutral	49654800	97923735	AA	1.51E-43	0.0218701	50837490	51503760	AA	4.27E-18	3.85659	72452950	72888820	AA	0.00298637	3.12797	1	1	1	region_10	LOC129328379
NC_072793.1	neutral	49654800	97923735	AA	1.51E-43	0.0218701	50837490	51503760	AA	4.27E-18	3.85659	72452950	72888820	AA	0.00298637	3.12797	1	1	1	region_10	LOC129326949
NC_072793.1	neutral	49654800	97923735	AA	1.51E-43	0.0218701	50837490	51503760	AA	4.27E-18	3.85659	72452950	72888820	AA	0.00298637	3.12797	1	1	1	region_10	SMAD5
NC_072793.1	neutral	49654800	97923735	AA	1.51E-43	0.0218701	50837490	51503760	AA	4.27E-18	3.85659	72452950	72888820	AA	0.00298637	3.12797	1	1	1	region_10	KLHL3
NC_072793.1	neutral	49654800	97923735	AA	1.51E-43	0.0218701	50837490	51503760	AA	4.27E-18	3.85659	72452950	72888820	AA	0.00298637	3.12797	1	1	1	region_10	PKD2L2
NC_072793.1	neutral	49654800	97923735	AA	1.51E-43	0.0218701	50837490	51503760	AA	4.27E-18	3.85659	72452950	72888820	AA	0.00298637	3.12797	1	1	1	region_10	LOC129327602
NC_072793.1	neutral	49654800	97923735	AA	1.51E-43	0.0218701	50837490	51503760	AA	4.27E-18	3.85659	72452950	72888820	AA	0.00298637	3.12797	1	1	1	region_10	LOC129329212
NC_072793.1	neutral	49654800	97923735	AA	1.51E-43	0.0218701	50837490	51503760	AA	4.27E-18	3.85659	72452950	72888820	AA	0.00298637	3.12797	1	1	1	region_10	NME5
NC_072793.1	neutral	49654800	97923735	AA	1.51E-43	0.0218701	50837490	51503760	AA	4.27E-18	3.85659	72452950	72888820	AA	0.00298637	3.12797	1	1	1	region_10	HNRNPAB
NC_072793.1	neutral	49654800	97923735	AA	1.51E-43	0.0218701	50837490	51503760	AA	4.27E-18	3.85659	72452950	72888820	AA	0.00298637	3.12797	1	1	1	region_10	PHYKPL
NC_072793.1	neutral	49654800	97923735	AA	1.51E-43	0.0218701	50837490	51503760	AA	4.27E-18	3.85659	72452950	72888820	AA	0.00298637	3.12797	1	1	1	region_10	MAPK9
NC_072793.1	neutral	49654800	97923735	AA	1.51E-43	0.0218701	50837490	51503760	AA	4.27E-18	3.85659	72452950	72888820	AA	0.00298637	3.12797	1	1	1	region_10	CNOT6
NC_072793.1	neutral	49654800	97923735	AA	1.51E-43	0.0218701	50837490	51503760	AA	4.27E-18	3.85659	72452950	72888820	AA	0.00298637	3.12797	1	1	1	region_10	HNRNPH1
NC_072793.1	neutral	49654800	97923735	AA	1.51E-43	0.0218701	50837490	51503760	AA	4.27E-18	3.85659	72452950	72888820	AA	0.00298637	3.12797	1	1	1	region_10	CANX
NC_072793.1	neutral	49654800	97923735	AA	1.51E-43	0.0218701	50837490	51503760	AA	4.27E-18	3.85659	72452950	72888820	AA	0.00298637	3.12797	1	1	1	region_10	LTC4S
NC_072793.1	neutral	49654800	97923735	AA	1.51E-43	0.0218701	50837490	51503760	AA	4.27E-18	3.85659	72452950	72888820	AA	0.00298637	3.12797	1	1	1	region_10	MRNIP
NC_072793.1	neutral	49654800	97923735	AA	1.51E-43	0.0218701	50837490	51503760	AA	4.27E-18	3.85659	72452950	72888820	AA	0.00298637	3.12797	1	1	1	region_10	RNF130
NC_072793.1	neutral	49654800	97923735	AA	1.51E-43	0.0218701	50837490	51503760	AA	4.27E-18	3.85659	72452950	72888820	AA	0.00298637	3.12797	1	1	1	region_10	LOC129329089
NC_072793.1	neutral	49654800	97923735	AA	1.51E-43	0.0218701	50837490	51503760	AA	4.27E-18	3.85659	72452950	72888820	AA	0.00298637	3.12797	1	1	1	region_10	LOC129329004
NC_072793.1	neutral	49654800	97923735	AA	1.51E-43	0.0218701	50837490	51503760	AA	4.27E-18	3.85659	72452950	72888820	AA	0.00298637	3.12797	1	1	1	region_10	HMGXB3
NC_072793.1	neutral	49654800	97923735	AA	1.51E-43	0.0218701	50837490	51503760	AA	4.27E-18	3.85659	72452950	72888820	AA	0.00298637	3.12797	1	1	1	region_10	SLC6A7
NC_072793.1	neutral	49654800	97923735	AA	1.51E-43	0.0218701	50837490	51503760	AA	4.27E-18	3.85659	72452950	72888820	AA	0.00298637	3.12797	1	1	1	region_10	ARSI
NC_072793.1	neutral	49654800	97923735	AA	1.51E-43	0.0218701	50837490	51503760	AA	4.27E-18	3.85659	72452950	72888820	AA	0.00298637	3.12797	1	1	1	region_10	TCOF1
NC_072793.1	neutral	49654800	97923735	AA	1.51E-43	0.0218701	50837490	51503760	AA	4.27E-18	3.85659	72452950	72888820	AA	0.00298637	3.12797	1	1	1	region_10	RPS14
NC_072793.1	neutral	49654800	97923735	AA	1.51E-43	0.0218701	50837490	51503760	AA	4.27E-18	3.85659	72452950	72888820	AA	0.00298637	3.12797	1	1	1	region_10	NDST1
NC_072793.1	neutral	49654800	97923735	AA	1.51E-43	0.0218701	50837490	51503760	AA	4.27E-18	3.85659	72452950	72888820	AA	0.00298637	3.12797	1	1	1	region_10	SYNPO
NC_072793.1	neutral	49654800	97923735	AA	1.51E-43	0.0218701	50837490	51503760	AA	4.27E-18	3.85659	72452950	72888820	AA	0.00298637	3.12797	1	1	1	region_10	MYOZ3
NC_072793.1	neutral	49654800	97923735	AA	1.51E-43	0.0218701	50837490	51503760	AA	4.27E-18	3.85659	72452950	72888820	AA	0.00298637	3.12797	1	1	1	region_10	RBM22
NC_072793.1	neutral	49654800	97923735	AA	1.51E-43	0.0218701	50837490	51503760	AA	4.27E-18	3.85659	72452950	72888820	AA	0.00298637	3.12797	1	1	1	region_10	DCTN4
NC_072793.1	neutral	49654800	97923735	AA	1.51E-43	0.0218701	50837490	51503760	AA	4.27E-18	3.85659	72452950	72888820	AA	0.00298637	3.12797	1	1	1	region_10	SMIM3
NC_072793.1	neutral	49654800	97923735	AA	1.51E-43	0.0218701	50837490	51503760	AA	4.27E-18	3.85659	72452950	72888820	AA	0.00298637	3.12797	1	1	1	region_10	GPX3
NC_072793.1	neutral	49654800	97923735	AA	1.51E-43	0.0218701	50837490	51503760	AA	4.27E-18	3.85659	72452950	72888820	AA	0.00298637	3.12797	1	1	1	region_10	TNIP1
NC_072793.1	neutral	49654800	97923735	AA	1.51E-43	0.0218701	50837490	51503760	AA	4.27E-18	3.85659	72452950	72888820	AA	0.00298637	3.12797	1	1	1	region_10	LOC129329073
NC_072793.1	neutral	49654800	97923735	AA	1.51E-43	0.0218701	50837490	51503760	AA	4.27E-18	3.85659	72452950	72888820	AA	0.00298637	3.12797	1	1	1	region_10	CCDC69
NC_072793.1	neutral	49654800	97923735	AA	1.51E-43	0.0218701	50837490	51503760	AA	4.27E-18	3.85659	72452950	72888820	AA	0.00298637	3.12797	1	1	1	region_10	GM2A
NC_072793.1	neutral	49654800	97923735	AA	1.51E-43	0.0218701	50837490	51503760	AA	4.27E-18	3.85659	72452950	72888820	AA	0.00298637	3.12797	1	1	1	region_10	FAT2
NC_072793.1	neutral	49654800	97923735	AA	1.51E-43	0.0218701	50837490	51503760	AA	4.27E-18	3.85659	72452950	72888820	AA	0.00298637	3.12797	1	1	1	region_10	G3BP1
NC_072793.1	neutral	49654800	97923735	AA	1.51E-43	0.0218701	50837490	51503760	AA	4.27E-18	3.85659	72452950	72888820	AA	0.00298637	3.12797	1	1	1	region_10	GLRA1
NC_072793.1	neutral	49654800	97923735	AA	1.51E-43	0.0218701	50837490	51503760	AA	4.27E-18	3.85659	72452950	72888820	AA	0.00298637	3.12797	1	1	1	region_10	NMUR2
NC_072793.1	neutral	49654800	97923735	AA	1.51E-43	0.0218701	50837490	51503760	AA	4.27E-18	3.85659	72452950	72888820	AA	0.00298637	3.12797	1	1	1	region_10	LOC129328135
NC_072793.1	neutral	49654800	97923735	AA	1.51E-43	0.0218701	50837490	51503760	AA	4.27E-18	3.85659	72452950	72888820	AA	0.00298637	3.12797	1	1	1	region_10	LOC129329177
NC_072793.1	neutral	49654800	97923735	AA	1.51E-43	0.0218701	50837490	51503760	AA	4.27E-18	3.85659	72452950	72888820	AA	0.00298637	3.12797	1	1	1	region_10	FAM114A2
NC_072793.1	neutral	49654800	97923735	AA	1.51E-43	0.0218701	50837490	51503760	AA	4.27E-18	3.85659	72452950	72888820	AA	0.00298637	3.12797	1	1	1	region_10	MFAP3
NC_072793.1	neutral	49654800	97923735	AA	1.51E-43	0.0218701	50837490	51503760	AA	4.27E-18	3.85659	72452950	72888820	AA	0.00298637	3.12797	1	1	1	region_10	FAXDC2
NC_072793.1	neutral	49654800	97923735	AA	1.51E-43	0.0218701	50837490	51503760	AA	4.27E-18	3.85659	72452950	72888820	AA	0.00298637	3.12797	1	1	1	region_10	GEMIN5
NC_072793.1	neutral	49654800	97923735	AA	1.51E-43	0.0218701	50837490	51503760	AA	4.27E-18	3.85659	72452950	72888820	AA	0.00298637	3.12797	1	1	1	region_10	MRPL22
NC_072793.1	neutral	49654800	97923735	AA	1.51E-43	0.0218701	50837490	51503760	AA	4.27E-18	3.85659	72452950	72888820	AA	0.00298637	3.12797	1	1	1	region_10	LOC129327609
NC_072793.1	neutral	49654800	97923735	AA	1.51E-43	0.0218701	50837490	51503760	AA	4.27E-18	3.85659	72452950	72888820	AA	0.00298637	3.12797	1	1	1	region_10	NIPAL4
NC_072793.1	neutral	49654800	97923735	AA	1.51E-43	0.0218701	50837490	51503760	AA	4.27E-18	3.85659	72452950	72888820	AA	0.00298637	3.12797	1	1	1	region_10	SOX30
NC_072793.1	neutral	49654800	97923735	AA	1.51E-43	0.0218701	50837490	51503760	AA	4.27E-18	3.85659	72452950	72888820	AA	0.00298637	3.12797	1	1	1	region_10	THG1L
NC_072793.1	neutral	49654800	97923735	AA	1.51E-43	0.0218701	50837490	51503760	AA	4.27E-18	3.85659	72452950	72888820	AA	0.00298637	3.12797	1	1	1	region_10	UBLCP1
NC_072793.1	neutral	49654800	97923735	AA	1.51E-43	0.0218701	50837490	51503760	AA	4.27E-18	3.85659	72452950	72888820	AA	0.00298637	3.12797	1	1	1	region_10	LOC129327023
NC_072793.1	neutral	49654800	97923735	AA	1.51E-43	0.0218701	50837490	51503760	AA	4.27E-18	3.85659	72452950	72888820	AA	0.00298637	3.12797	1	1	1	region_10	LOC129329358
NC_072793.1	neutral	49654800	97923735	AA	1.51E-43	0.0218701	50837490	51503760	AA	4.27E-18	3.85659	72452950	72888820	AA	0.00298637	3.12797	1	1	1	region_10	LOC129328855
NC_072793.1	neutral	49654800	97923735	AA	1.51E-43	0.0218701	50837490	51503760	AA	4.27E-18	3.85659	72452950	72888820	AA	0.00298637	3.12797	1	1	1	region_10	LOC129328853
NC_072793.1	neutral	49654800	97923735	AA	1.51E-43	0.0218701	50837490	51503760	AA	4.27E-18	3.85659	72452950	72888820	AA	0.00298637	3.12797	1	1	1	region_10	HRH2
NC_072793.1	neutral	49654800	97923735	AA	1.51E-43	0.0218701	50837490	51503760	AA	4.27E-18	3.85659	72452950	72888820	AA	0.00298637	3.12797	1	1	1	region_10	THOC3
NC_072793.1	neutral	49654800	97923735	AA	1.51E-43	0.0218701	50837490	51503760	AA	4.27E-18	3.85659	72452950	72888820	AA	0.00298637	3.12797	1	1	1	region_10	SIMC1
NC_072793.1	neutral	49654800	97923735	AA	1.51E-43	0.0218701	50837490	51503760	AA	4.27E-18	3.85659	72452950	72888820	AA	0.00298637	3.12797	1	1	1	region_10	NOP16
NC_072793.1	neutral	49654800	97923735	AA	1.51E-43	0.0218701	50837490	51503760	AA	4.27E-18	3.85659	72452950	72888820	AA	0.00298637	3.12797	1	1	1	region_10	HIGD2A
NC_072793.1	neutral	49654800	97923735	AA	1.51E-43	0.0218701	50837490	51503760	AA	4.27E-18	3.85659	72452950	72888820	AA	0.00298637	3.12797	1	1	1	region_10	CLTB
NC_072793.1	neutral	49654800	97923735	AA	1.51E-43	0.0218701	50837490	51503760	AA	4.27E-18	3.85659	72452950	72888820	AA	0.00298637	3.12797	1	1	1	region_10	FAF2
NC_072793.1	neutral	49654800	97923735	AA	1.51E-43	0.0218701	50837490	51503760	AA	4.27E-18	3.85659	72452950	72888820	AA	0.00298637	3.12797	1	1	1	region_10	CDHR2
NC_072793.1	neutral	49654800	97923735	AA	1.51E-43	0.0218701	50837490	51503760	AA	4.27E-18	3.85659	72452950	72888820	AA	0.00298637	3.12797	1	1	1	region_10	SNCB
NC_072793.1	neutral	49654800	97923735	AA	1.51E-43	0.0218701	50837490	51503760	AA	4.27E-18	3.85659	72452950	72888820	AA	0.00298637	3.12797	1	1	1	region_10	TSPAN17
NC_072793.1	neutral	49654800	97923735	AA	1.51E-43	0.0218701	50837490	51503760	AA	4.27E-18	3.85659	72452950	72888820	AA	0.00298637	3.12797	1	1	1	region_10	UNC5A
NC_072793.1	neutral	49654800	97923735	AA	1.51E-43	0.0218701	50837490	51503760	AA	4.27E-18	3.85659	72452950	72888820	AA	0.00298637	3.12797	1	1	1	region_10	ZNF346
NC_072793.1	neutral	49654800	97923735	AA	1.51E-43	0.0218701	50837490	51503760	AA	4.27E-18	3.85659	72452950	72888820	AA	0.00298637	3.12797	1	1	1	region_10	FGFR4
NC_072793.1	neutral	49654800	97923735	AA	1.51E-43	0.0218701	50837490	51503760	AA	4.27E-18	3.85659	72452950	72888820	AA	0.00298637	3.12797	1	1	1	region_10	PRELID1
NC_072793.1	neutral	49654800	97923735	AA	1.51E-43	0.0218701	50837490	51503760	AA	4.27E-18	3.85659	72452950	72888820	AA	0.00298637	3.12797	1	1	1	region_10	FAM193B
NC_072793.1	neutral	49654800	97923735	AA	1.51E-43	0.0218701	50837490	51503760	AA	4.27E-18	3.85659	72452950	72888820	AA	0.00298637	3.12797	1	1	1	region_10	DDX41
NC_072793.1	neutral	49654800	97923735	AA	1.51E-43	0.0218701	50837490	51503760	AA	4.27E-18	3.85659	72452950	72888820	AA	0.00298637	3.12797	1	1	1	region_10	DOK3
NC_072793.1	neutral	49654800	97923735	AA	1.51E-43	0.0218701	50837490	51503760	AA	4.27E-18	3.85659	72452950	72888820	AA	0.00298637	3.12797	1	1	1	region_10	DBN1
NC_072793.1	neutral	49654800	97923735	AA	1.51E-43	0.0218701	50837490	51503760	AA	4.27E-18	3.85659	72452950	72888820	AA	0.00298637	3.12797	1	1	1	region_10	LOC129327615
NC_072793.1	neutral	49654800	97923735	AA	1.51E-43	0.0218701	50837490	51503760	AA	4.27E-18	3.85659	72452950	72888820	AA	0.00298637	3.12797	1	1	1	region_10	F12
NC_072793.1	neutral	49654800	97923735	AA	1.51E-43	0.0218701	50837490	51503760	AA	4.27E-18	3.85659	72452950	72888820	AA	0.00298637	3.12797	1	1	1	region_10	SLC34A1
NC_072793.1	neutral	49654800	97923735	AA	1.51E-43	0.0218701	50837490	51503760	AA	4.27E-18	3.85659	72452950	72888820	AA	0.00298637	3.12797	1	1	1	region_10	RGS14
NC_072793.1	neutral	49654800	97923735	AA	1.51E-43	0.0218701	50837490	51503760	AA	4.27E-18	3.85659	72452950	72888820	AA	0.00298637	3.12797	1	1	1	region_10	LOC129327618
NC_072793.1	neutral	49654800	97923735	AA	1.51E-43	0.0218701	50837490	51503760	AA	4.27E-18	3.85659	72452950	72888820	AA	0.00298637	3.12797	1	1	1	region_10	LMAN2
NC_072793.1	neutral	49654800	97923735	AA	1.51E-43	0.0218701	50837490	51503760	AA	4.27E-18	3.85659	72452950	72888820	AA	0.00298637	3.12797	1	1	1	region_10	TMED9
NC_072793.1	neutral	49654800	97923735	AA	1.51E-43	0.0218701	50837490	51503760	AA	4.27E-18	3.85659	72452950	72888820	AA	0.00298637	3.12797	1	1	1	region_10	N4BP3
NC_072793.1	neutral	49654800	97923735	AA	1.51E-43	0.0218701	50837490	51503760	AA	4.27E-18	3.85659	72452950	72888820	AA	0.00298637	3.12797	1	1	1	region_10	NHP2
NC_072793.1	neutral	49654800	97923735	AA	1.51E-43	0.0218701	50837490	51503760	AA	4.27E-18	3.85659	72452950	72888820	AA	0.00298637	3.12797	1	1	1	region_10	BRD8
NC_072793.1	neutral	49654800	97923735	AA	1.51E-43	0.0218701	50837490	51503760	AA	4.27E-18	3.85659	72452950	72888820	AA	0.00298637	3.12797	1	1	1	region_10	KIF20A
NC_072793.1	neutral	49654800	97923735	AA	1.51E-43	0.0218701	50837490	51503760	AA	4.27E-18	3.85659	72452950	72888820	AA	0.00298637	3.12797	1	1	1	region_10	CDC23
NC_072793.1	neutral	49654800	97923735	AA	1.51E-43	0.0218701	50837490	51503760	AA	4.27E-18	3.85659	72452950	72888820	AA	0.00298637	3.12797	1	1	1	region_10	GFRA3
NC_072793.1	neutral	49654800	97923735	AA	1.51E-43	0.0218701	50837490	51503760	AA	4.27E-18	3.85659	72452950	72888820	AA	0.00298637	3.12797	1	1	1	region_10	CDC25C
NC_072793.1	neutral	49654800	97923735	AA	1.51E-43	0.0218701	50837490	51503760	AA	4.27E-18	3.85659	72452950	72888820	AA	0.00298637	3.12797	1	1	1	region_10	LOC129327619
NC_072793.1	neutral	49654800	97923735	AA	1.51E-43	0.0218701	50837490	51503760	AA	4.27E-18	3.85659	72452950	72888820	AA	0.00298637	3.12797	1	1	1	region_10	FAM53C
NC_072793.1	neutral	49654800	97923735	AA	1.51E-43	0.0218701	50837490	51503760	AA	4.27E-18	3.85659	72452950	72888820	AA	0.00298637	3.12797	1	1	1	region_10	LOC129328105
NC_072793.1	neutral	49654800	97923735	AA	1.51E-43	0.0218701	50837490	51503760	AA	4.27E-18	3.85659	72452950	72888820	AA	0.00298637	3.12797	1	1	1	region_10	REEP2
NC_072793.1	neutral	49654800	97923735	AA	1.51E-43	0.0218701	50837490	51503760	AA	4.27E-18	3.85659	72452950	72888820	AA	0.00298637	3.12797	1	1	1	region_10	IP6K1
NC_072793.1	neutral	49654800	97923735	AA	1.51E-43	0.0218701	50837490	51503760	AA	4.27E-18	3.85659	72452950	72888820	AA	0.00298637	3.12797	1	1	1	region_10	UBA7
NC_072793.1	neutral	49654800	97923735	AA	1.51E-43	0.0218701	50837490	51503760	AA	4.27E-18	3.85659	72452950	72888820	AA	0.00298637	3.12797	1	1	1	region_10	TCTA
NC_072793.1	neutral	49654800	97923735	AA	1.51E-43	0.0218701	50837490	51503760	AA	4.27E-18	3.85659	72452950	72888820	AA	0.00298637	3.12797	1	1	1	region_10	GMPPB
NC_072793.1	neutral	49654800	97923735	AA	1.51E-43	0.0218701	50837490	51503760	AA	4.27E-18	3.85659	72452950	72888820	AA	0.00298637	3.12797	1	1	1	region_10	EMC3
NC_072793.1	neutral	49654800	97923735	AA	1.51E-43	0.0218701	50837490	51503760	AA	4.27E-18	3.85659	72452950	72888820	AA	0.00298637	3.12797	1	1	1	region_10	USP4
NC_072793.1	neutral	49654800	97923735	AA	1.51E-43	0.0218701	50837490	51503760	AA	4.27E-18	3.85659	72452950	72888820	AA	0.00298637	3.12797	1	1	1	region_10	GPX1
NC_072793.1	neutral	49654800	97923735	AA	1.51E-43	0.0218701	50837490	51503760	AA	4.27E-18	3.85659	72452950	72888820	AA	0.00298637	3.12797	1	1	1	region_10	RHOA
NC_072793.1	neutral	49654800	97923735	AA	1.51E-43	0.0218701	50837490	51503760	AA	4.27E-18	3.85659	72452950	72888820	AA	0.00298637	3.12797	1	1	1	region_10	TRAIP
NC_072793.1	neutral	49654800	97923735	AA	1.51E-43	0.0218701	50837490	51503760	AA	4.27E-18	3.85659	72452950	72888820	AA	0.00298637	3.12797	1	1	1	region_10	MST1R
NC_072793.1	neutral	49654800	97923735	AA	1.51E-43	0.0218701	50837490	51503760	AA	4.27E-18	3.85659	72452950	72888820	AA	0.00298637	3.12797	1	1	1	region_10	RBM6
NC_072793.1	neutral	49654800	97923735	AA	1.51E-43	0.0218701	50837490	51503760	AA	4.27E-18	3.85659	72452950	72888820	AA	0.00298637	3.12797	1	1	1	region_10	GNAT1
NC_072793.1	neutral	49654800	97923735	AA	1.51E-43	0.0218701	50837490	51503760	AA	4.27E-18	3.85659	72452950	72888820	AA	0.00298637	3.12797	1	1	1	region_10	LOC129327411
NC_072793.1	neutral	49654800	97923735	AA	1.51E-43	0.0218701	50837490	51503760	AA	4.27E-18	3.85659	72452950	72888820	AA	0.00298637	3.12797	1	1	1	region_10	LOC129328939
NC_072793.1	neutral	49654800	97923735	AA	1.51E-43	0.0218701	50837490	51503760	AA	4.27E-18	3.85659	72452950	72888820	AA	0.00298637	3.12797	1	1	1	region_10	APEH
NC_072793.1	neutral	49654800	97923735	AA	1.51E-43	0.0218701	50837490	51503760	AA	4.27E-18	3.85659	72452950	72888820	AA	0.00298637	3.12797	1	1	1	region_10	MST1
NC_072793.1	neutral	49654800	97923735	AA	1.51E-43	0.0218701	50837490	51503760	AA	4.27E-18	3.85659	72452950	72888820	AA	0.00298637	3.12797	1	1	1	region_10	IFRD2
NC_072793.1	neutral	49654800	97923735	AA	1.51E-43	0.0218701	50837490	51503760	AA	4.27E-18	3.85659	72452950	72888820	AA	0.00298637	3.12797	1	1	1	region_10	LSMEM2
NC_072793.1	neutral	49654800	97923735	AA	1.51E-43	0.0218701	50837490	51503760	AA	4.27E-18	3.85659	72452950	72888820	AA	0.00298637	3.12797	1	1	1	region_10	HYAL1
NC_072793.1	neutral	49654800	97923735	AA	1.51E-43	0.0218701	50837490	51503760	AA	4.27E-18	3.85659	72452950	72888820	AA	0.00298637	3.12797	1	1	1	region_10	HYAL2
NC_072793.1	neutral	49654800	97923735	AA	1.51E-43	0.0218701	50837490	51503760	AA	4.27E-18	3.85659	72452950	72888820	AA	0.00298637	3.12797	1	1	1	region_10	TUSC2
NC_072793.1	neutral	49654800	97923735	AA	1.51E-43	0.0218701	50837490	51503760	AA	4.27E-18	3.85659	72452950	72888820	AA	0.00298637	3.12797	1	1	1	region_10	RASSF1
NC_072793.1	neutral	49654800	97923735	AA	1.51E-43	0.0218701	50837490	51503760	AA	4.27E-18	3.85659	72452950	72888820	AA	0.00298637	3.12797	1	1	1	region_10	ZMYND10
NC_072793.1	neutral	49654800	97923735	AA	1.51E-43	0.0218701	50837490	51503760	AA	4.27E-18	3.85659	72452950	72888820	AA	0.00298637	3.12797	1	1	1	region_10	LOC129329282
NC_072793.1	neutral	49654800	97923735	AA	1.51E-43	0.0218701	50837490	51503760	AA	4.27E-18	3.85659	72452950	72888820	AA	0.00298637	3.12797	1	1	1	region_10	TMEM115
NC_072793.1	neutral	49654800	97923735	AA	1.51E-43	0.0218701	50837490	51503760	AA	4.27E-18	3.85659	72452950	72888820	AA	0.00298637	3.12797	1	1	1	region_10	GABRB2
NC_072793.1	neutral	49654800	97923735	AA	1.51E-43	0.0218701	50837490	51503760	AA	4.27E-18	3.85659	72452950	72888820	AA	0.00298637	3.12797	1	1	1	region_10	GABRA6
NC_072793.1	neutral	49654800	97923735	AA	1.51E-43	0.0218701	50837490	51503760	AA	4.27E-18	3.85659	72452950	72888820	AA	0.00298637	3.12797	1	1	1	region_10	HMMR
NC_072793.1	neutral	49654800	97923735	AA	1.51E-43	0.0218701	50837490	51503760	AA	4.27E-18	3.85659	72452950	72888820	AA	0.00298637	3.12797	1	1	1	region_10	WWC1
NC_072793.1	neutral	49654800	97923735	AA	1.51E-43	0.0218701	50837490	51503760	AA	4.27E-18	3.85659	72452950	72888820	AA	0.00298637	3.12797	1	1	1	region_10	LOC129328245
NC_072793.1	neutral	49654800	97923735	AA	1.51E-43	0.0218701	50837490	51503760	AA	4.27E-18	3.85659	72452950	72888820	AA	0.00298637	3.12797	1	1	1	region_10	PANK3
NC_072793.1	neutral	49654800	97923735	AA	1.51E-43	0.0218701	50837490	51503760	AA	4.27E-18	3.85659	72452950	72888820	AA	0.00298637	3.12797	1	1	1	region_10	LCP2
NC_072793.1	neutral	49654800	97923735	AA	1.51E-43	0.0218701	50837490	51503760	AA	4.27E-18	3.85659	72452950	72888820	AA	0.00298637	3.12797	1	1	1	region_10	KCNIP1
NC_072793.1	neutral	49654800	97923735	AA	1.51E-43	0.0218701	50837490	51503760	AA	4.27E-18	3.85659	72452950	72888820	AA	0.00298637	3.12797	1	1	1	region_10	IL12B
NC_072793.1	neutral	49654800	97923735	AA	1.51E-43	0.0218701	50837490	51503760	AA	4.27E-18	3.85659	72452950	72888820	AA	0.00298637	3.12797	1	1	1	region_10	HTR4
NC_072793.1	neutral	49654800	97923735	AA	1.51E-43	0.0218701	50837490	51503760	AA	4.27E-18	3.85659	72452950	72888820	AA	0.00298637	3.12797	1	1	1	region_10	ARHGEF37
NC_072793.1	neutral	49654800	97923735	AA	1.51E-43	0.0218701	50837490	51503760	AA	4.27E-18	3.85659	72452950	72888820	AA	0.00298637	3.12797	1	1	1	region_10	CSNK1A1
NC_072793.1	neutral	49654800	97923735	AA	1.51E-43	0.0218701	50837490	51503760	AA	4.27E-18	3.85659	72452950	72888820	AA	0.00298637	3.12797	1	1	1	region_10	IL17B
NC_072793.1	neutral	49654800	97923735	AA	1.51E-43	0.0218701	50837490	51503760	AA	4.27E-18	3.85659	72452950	72888820	AA	0.00298637	3.12797	1	1	1	region_10	ABLIM3
NC_072793.1	neutral	49654800	97923735	AA	1.51E-43	0.0218701	50837490	51503760	AA	4.27E-18	3.85659	72452950	72888820	AA	0.00298637	3.12797	1	1	1	region_10	SH3TC2
NC_072793.1	neutral	49654800	97923735	AA	1.51E-43	0.0218701	50837490	51503760	AA	4.27E-18	3.85659	72452950	72888820	AA	0.00298637	3.12797	1	1	1	region_10	ADRB2
NC_072793.1	neutral	49654800	97923735	AA	1.51E-43	0.0218701	50837490	51503760	AA	4.27E-18	3.85659	72452950	72888820	AA	0.00298637	3.12797	1	1	1	region_10	UBTD2
NC_072793.1	neutral	49654800	97923735	AA	1.51E-43	0.0218701	50837490	51503760	AA	4.27E-18	3.85659	72452950	72888820	AA	0.00298637	3.12797	1	1	1	region_10	STK10
NC_072793.1	neutral	49654800	97923735	AA	1.51E-43	0.0218701	50837490	51503760	AA	4.27E-18	3.85659	72452950	72888820	AA	0.00298637	3.12797	1	1	1	region_10	SH3PXD2B
NC_072793.1	neutral	49654800	97923735	AA	1.51E-43	0.0218701	50837490	51503760	AA	4.27E-18	3.85659	72452950	72888820	AA	0.00298637	3.12797	1	1	1	region_10	NEURL1B
NC_072793.1	neutral	49654800	97923735	AA	1.51E-43	0.0218701	50837490	51503760	AA	4.27E-18	3.85659	72452950	72888820	AA	0.00298637	3.12797	1	1	1	region_10	LOC129328811
NC_072793.1	neutral	49654800	97923735	AA	1.51E-43	0.0218701	50837490	51503760	AA	4.27E-18	3.85659	72452950	72888820	AA	0.00298637	3.12797	1	1	1	region_10	CPEB4
NC_072793.1	neutral	49654800	97923735	AA	1.51E-43	0.0218701	50837490	51503760	AA	4.27E-18	3.85659	72452950	72888820	AA	0.00298637	3.12797	1	1	1	region_10	NSG2
NC_072793.1	neutral	49654800	97923735	AA	1.51E-43	0.0218701	50837490	51503760	AA	4.27E-18	3.85659	72452950	72888820	AA	0.00298637	3.12797	1	1	1	region_10	DPYSL3
NC_072793.1	neutral	49654800	97923735	AA	1.51E-43	0.0218701	50837490	51503760	AA	4.27E-18	3.85659	72452950	72888820	AA	0.00298637	3.12797	1	1	1	region_10	STK32A
NC_072793.1	neutral	49654800	97923735	AA	1.51E-43	0.0218701	50837490	51503760	AA	4.27E-18	3.85659	72452950	72888820	AA	0.00298637	3.12797	1	1	1	region_10	RBM27
NC_072793.1	neutral	49654800	97923735	AA	1.51E-43	0.0218701	50837490	51503760	AA	4.27E-18	3.85659	72452950	72888820	AA	0.00298637	3.12797	1	1	1	region_10	NR3C1
NC_072793.1	neutral	49654800	97923735	AA	1.51E-43	0.0218701	50837490	51503760	AA	4.27E-18	3.85659	72452950	72888820	AA	0.00298637	3.12797	1	1	1	region_10	FGF1
NC_072793.1	neutral	49654800	97923735	AA	1.51E-43	0.0218701	50837490	51503760	AA	4.27E-18	3.85659	72452950	72888820	AA	0.00298637	3.12797	1	1	1	region_10	RNF14
NC_072793.1	neutral	49654800	97923735	AA	1.51E-43	0.0218701	50837490	51503760	AA	4.27E-18	3.85659	72452950	72888820	AA	0.00298637	3.12797	1	1	1	region_10	RAD50
NC_072793.1	neutral	49654800	97923735	AA	1.51E-43	0.0218701	50837490	51503760	AA	4.27E-18	3.85659	72452950	72888820	AA	0.00298637	3.12797	1	1	1	region_10	SLC22A4
NC_072793.1	neutral	49654800	97923735	AA	1.51E-43	0.0218701	50837490	51503760	AA	4.27E-18	3.85659	72452950	72888820	AA	0.00298637	3.12797	1	1	1	region_10	ACSL6
NC_072793.1	neutral	49654800	97923735	AA	1.51E-43	0.0218701	50837490	51503760	AA	4.27E-18	3.85659	72452950	72888820	AA	0.00298637	3.12797	1	1	1	region_10	RAPGEF6
NC_072793.1	neutral	49654800	97923735	AA	1.51E-43	0.0218701	50837490	51503760	AA	4.27E-18	3.85659	72452950	72888820	AA	0.00298637	3.12797	1	1	1	region_10	TCF7
NC_072793.1	neutral	49654800	97923735	AA	1.51E-43	0.0218701	50837490	51503760	AA	4.27E-18	3.85659	72452950	72888820	AA	0.00298637	3.12797	1	1	1	region_10	SKP1
NC_072793.1	neutral	49654800	97923735	AA	1.51E-43	0.0218701	50837490	51503760	AA	4.27E-18	3.85659	72452950	72888820	AA	0.00298637	3.12797	1	1	1	region_10	UBE2B
NC_072793.1	neutral	49654800	97923735	AA	1.51E-43	0.0218701	50837490	51503760	AA	4.27E-18	3.85659	72452950	72888820	AA	0.00298637	3.12797	1	1	1	region_10	JADE2
NC_072793.1	neutral	49654800	97923735	AA	1.51E-43	0.0218701	50837490	51503760	AA	4.27E-18	3.85659	72452950	72888820	AA	0.00298637	3.12797	1	1	1	region_10	SAR1B
NC_072793.1	neutral	49654800	97923735	AA	1.51E-43	0.0218701	50837490	51503760	AA	4.27E-18	3.85659	72452950	72888820	AA	0.00298637	3.12797	1	1	1	region_10	DDX46
NC_072793.1	neutral	49654800	97923735	AA	1.51E-43	0.0218701	50837490	51503760	AA	4.27E-18	3.85659	72452950	72888820	AA	0.00298637	3.12797	1	1	1	region_10	PCBD2
NC_072793.1	neutral	49654800	97923735	AA	1.51E-43	0.0218701	50837490	51503760	AA	4.27E-18	3.85659	72452950	72888820	AA	0.00298637	3.12797	1	1	1	region_10	LOC129327476
NC_072793.1	neutral	49654800	97923735	AA	1.51E-43	0.0218701	50837490	51503760	AA	4.27E-18	3.85659	72452950	72888820	AA	0.00298637	3.12797	1	1	1	region_10	LOC129328399
NC_072793.1	neutral	49654800	97923735	AA	1.51E-43	0.0218701	50837490	51503760	AA	4.27E-18	3.85659	72452950	72888820	AA	0.00298637	3.12797	1	1	1	region_10	TRPC7
NC_072793.1	neutral	49654800	97923735	AA	1.51E-43	0.0218701	50837490	51503760	AA	4.27E-18	3.85659	72452950	72888820	AA	0.00298637	3.12797	1	1	1	region_10	MYOT
NC_072793.1	neutral	49654800	97923735	AA	1.51E-43	0.0218701	50837490	51503760	AA	4.27E-18	3.85659	72452950	72888820	AA	0.00298637	3.12797	1	1	1	region_10	FAM13B
NC_072793.1	neutral	49654800	97923735	AA	1.51E-43	0.0218701	50837490	51503760	AA	4.27E-18	3.85659	72452950	72888820	AA	0.00298637	3.12797	1	1	1	region_10	RASGEF1C
NC_072793.1	neutral	49654800	97923735	AA	1.51E-43	0.0218701	50837490	51503760	AA	4.27E-18	3.85659	72452950	72888820	AA	0.00298637	3.12797	1	1	1	region_10	GFPT2
NC_072793.1	neutral	49654800	97923735	AA	1.51E-43	0.0218701	50837490	51503760	AA	4.27E-18	3.85659	72452950	72888820	AA	0.00298637	3.12797	1	1	1	region_10	RUFY1
NC_072793.1	neutral	49654800	97923735	AA	1.51E-43	0.0218701	50837490	51503760	AA	4.27E-18	3.85659	72452950	72888820	AA	0.00298637	3.12797	1	1	1	region_10	MAML1
NC_072793.1	neutral	49654800	97923735	AA	1.51E-43	0.0218701	50837490	51503760	AA	4.27E-18	3.85659	72452950	72888820	AA	0.00298637	3.12797	1	1	1	region_10	MGAT4B
NC_072793.1	neutral	49654800	97923735	AA	1.51E-43	0.0218701	50837490	51503760	AA	4.27E-18	3.85659	72452950	72888820	AA	0.00298637	3.12797	1	1	1	region_10	TBC1D9B
NC_072793.1	neutral	49654800	97923735	AA	1.51E-43	0.0218701	50837490	51503760	AA	4.27E-18	3.85659	72452950	72888820	AA	0.00298637	3.12797	1	1	1	region_10	FLT4
NC_072793.1	neutral	49654800	97923735	AA	1.51E-43	0.0218701	50837490	51503760	AA	4.27E-18	3.85659	72452950	72888820	AA	0.00298637	3.12797	1	1	1	region_10	CSF1R
NC_072793.1	neutral	49654800	97923735	AA	1.51E-43	0.0218701	50837490	51503760	AA	4.27E-18	3.85659	72452950	72888820	AA	0.00298637	3.12797	1	1	1	region_10	PDGFRB
NC_072793.1	neutral	49654800	97923735	AA	1.51E-43	0.0218701	50837490	51503760	AA	4.27E-18	3.85659	72452950	72888820	AA	0.00298637	3.12797	1	1	1	region_10	CDX1
NC_072793.1	neutral	49654800	97923735	AA	1.51E-43	0.0218701	50837490	51503760	AA	4.27E-18	3.85659	72452950	72888820	AA	0.00298637	3.12797	1	1	1	region_10	CAMK2A
NC_072793.1	neutral	49654800	97923735	AA	1.51E-43	0.0218701	50837490	51503760	AA	4.27E-18	3.85659	72452950	72888820	AA	0.00298637	3.12797	1	1	1	region_10	CD74
NC_072793.1	neutral	49654800	97923735	AA	1.51E-43	0.0218701	50837490	51503760	AA	4.27E-18	3.85659	72452950	72888820	AA	0.00298637	3.12797	1	1	1	region_10	LOC129327309
NC_072793.1	neutral	49654800	97923735	AA	1.51E-43	0.0218701	50837490	51503760	AA	4.27E-18	3.85659	72452950	72888820	AA	0.00298637	3.12797	1	1	1	region_10	ANXA6
NC_072793.1	neutral	49654800	97923735	AA	1.51E-43	0.0218701	50837490	51503760	AA	4.27E-18	3.85659	72452950	72888820	AA	0.00298637	3.12797	1	1	1	region_10	SPARC
NC_072793.1	neutral	49654800	97923735	AA	1.51E-43	0.0218701	50837490	51503760	AA	4.27E-18	3.85659	72452950	72888820	AA	0.00298637	3.12797	1	1	1	region_10	GRIA1
NC_072793.1	neutral	49654800	97923735	AA	1.51E-43	0.0218701	50837490	51503760	AA	4.27E-18	3.85659	72452950	72888820	AA	0.00298637	3.12797	1	1	1	region_10	SAP30L
NC_072793.1	neutral	49654800	97923735	AA	1.51E-43	0.0218701	50837490	51503760	AA	4.27E-18	3.85659	72452950	72888820	AA	0.00298637	3.12797	1	1	1	region_10	LARP1
NC_072793.1	neutral	49654800	97923735	AA	1.51E-43	0.0218701	50837490	51503760	AA	4.27E-18	3.85659	72452950	72888820	AA	0.00298637	3.12797	1	1	1	region_10	CNOT8
NC_072793.1	neutral	49654800	97923735	AA	1.51E-43	0.0218701	50837490	51503760	AA	4.27E-18	3.85659	72452950	72888820	AA	0.00298637	3.12797	1	1	1	region_10	ITK
NC_072793.1	neutral	49654800	97923735	AA	1.51E-43	0.0218701	50837490	51503760	AA	4.27E-18	3.85659	72452950	72888820	AA	0.00298637	3.12797	1	1	1	region_10	CYFIP2
NC_072793.1	neutral	49654800	97923735	AA	1.51E-43	0.0218701	50837490	51503760	AA	4.27E-18	3.85659	72452950	72888820	AA	0.00298637	3.12797	1	1	1	region_10	ADAM19
NC_072793.1	neutral	49654800	97923735	AA	1.51E-43	0.0218701	50837490	51503760	AA	4.27E-18	3.85659	72452950	72888820	AA	0.00298637	3.12797	1	1	1	region_10	LSM11
NC_072793.1	neutral	49654800	97923735	AA	1.51E-43	0.0218701	50837490	51503760	AA	4.27E-18	3.85659	72452950	72888820	AA	0.00298637	3.12797	1	1	1	region_10	CLINT1
NC_072793.1	neutral	49654800	97923735	AA	1.51E-43	0.0218701	50837490	51503760	AA	4.27E-18	3.85659	72452950	72888820	AA	0.00298637	3.12797	1	1	1	region_10	RNF145
NC_072793.1	neutral	49654800	97923735	AA	1.51E-43	0.0218701	50837490	51503760	AA	4.27E-18	3.85659	72452950	72888820	AA	0.00298637	3.12797	1	1	1	region_10	CPLX2
NC_072793.1	neutral	49654800	97923735	AA	1.51E-43	0.0218701	50837490	51503760	AA	4.27E-18	3.85659	72452950	72888820	AA	0.00298637	3.12797	1	1	1	region_10	RNF44
NC_072793.1	neutral	49654800	97923735	AA	1.51E-43	0.0218701	50837490	51503760	AA	4.27E-18	3.85659	72452950	72888820	AA	0.00298637	3.12797	1	1	1	region_10	EIF4E1B
NC_072793.1	neutral	49654800	97923735	AA	1.51E-43	0.0218701	50837490	51503760	AA	4.27E-18	3.85659	72452950	72888820	AA	0.00298637	3.12797	1	1	1	region_10	UIMC1
NC_072793.1	neutral	49654800	97923735	AA	1.51E-43	0.0218701	50837490	51503760	AA	4.27E-18	3.85659	72452950	72888820	AA	0.00298637	3.12797	1	1	1	region_10	NSD1
NC_072793.1	neutral	49654800	97923735	AA	1.51E-43	0.0218701	50837490	51503760	AA	4.27E-18	3.85659	72452950	72888820	AA	0.00298637	3.12797	1	1	1	region_10	LOC129326966
NC_072793.1	neutral	49654800	97923735	AA	1.51E-43	0.0218701	50837490	51503760	AA	4.27E-18	3.85659	72452950	72888820	AA	0.00298637	3.12797	1	1	1	region_10	PDLIM7
NC_072793.1	neutral	49654800	97923735	AA	1.51E-43	0.0218701	50837490	51503760	AA	4.27E-18	3.85659	72452950	72888820	AA	0.00298637	3.12797	1	1	1	region_10	GRK6
NC_072793.1	neutral	49654800	97923735	AA	1.51E-43	0.0218701	50837490	51503760	AA	4.27E-18	3.85659	72452950	72888820	AA	0.00298637	3.12797	1	1	1	region_10	KDM3B
NC_072793.1	neutral	49654800	97923735	AA	1.51E-43	0.0218701	50837490	51503760	AA	4.27E-18	3.85659	72452950	72888820	AA	0.00298637	3.12797	1	1	1	region_10	DAG1
NC_072793.1	neutral	49654800	97923735	AA	1.51E-43	0.0218701	50837490	51503760	AA	4.27E-18	3.85659	72452950	72888820	AA	0.00298637	3.12797	1	1	1	region_10	RNF123
NC_072793.1	neutral	49654800	97923735	AA	1.51E-43	0.0218701	50837490	51503760	AA	4.27E-18	3.85659	72452950	72888820	AA	0.00298637	3.12797	1	1	1	region_10	FANCD2
NC_072793.1	neutral	49654800	97923735	AA	1.51E-43	0.0218701	50837490	51503760	AA	4.27E-18	3.85659	72452950	72888820	AA	0.00298637	3.12797	1	1	1	region_10	CAMKV
NC_072793.1	neutral	49654800	97923735	AA	1.51E-43	0.0218701	50837490	51503760	AA	4.27E-18	3.85659	72452950	72888820	AA	0.00298637	3.12797	1	1	1	region_10	RBM5
NC_072793.1	neutral	49654800	97923735	AA	1.51E-43	0.0218701	50837490	51503760	AA	4.27E-18	3.85659	72452950	72888820	AA	0.00298637	3.12797	1	1	1	region_10	SEMA3F
NC_072793.1	neutral	49654800	97923735	AA	1.51E-43	0.0218701	50837490	51503760	AA	4.27E-18	3.85659	72452950	72888820	AA	0.00298637	3.12797	1	1	1	region_10	GNAI2
NC_072793.1	neutral	49654800	97923735	AA	1.51E-43	0.0218701	50837490	51503760	AA	4.27E-18	3.85659	72452950	72888820	AA	0.00298637	3.12797	1	1	1	region_10	SEMA3B
NC_072793.1	neutral	49654800	97923735	AA	1.51E-43	0.0218701	50837490	51503760	AA	4.27E-18	3.85659	72452950	72888820	AA	0.00298637	3.12797	1	1	1	region_10	BSN
NC_072793.1	neutral	49654800	97923735	AA	1.51E-43	0.0218701	50837490	51503760	AA	4.27E-18	3.85659	72452950	72888820	AA	0.00298637	3.12797	1	1	1	region_10	LOC129327419
NC_072793.1	neutral	49654800	97923735	AA	1.51E-43	0.0218701	50837490	51503760	AA	4.27E-18	3.85659	72452950	72888820	AA	0.00298637	3.12797	1	1	1	region_10	NAA80
NC_072793.1	neutral	49654800	97923735	AA	1.51E-43	0.0218701	50837490	51503760	AA	4.27E-18	3.85659	72452950	72888820	AA	0.00298637	3.12797	1	1	1	region_10	NPRL2
NC_072793.1	neutral	49654800	97923735	AA	1.51E-43	0.0218701	50837490	51503760	AA	4.27E-18	3.85659	72452950	72888820	AA	0.00298637	3.12797	1	1	1	region_10	TENM2
NC_072793.1	neutral	49654800	97923735	AA	1.51E-43	0.0218701	50837490	51503760	AA	4.27E-18	3.85659	72452950	72888820	AA	0.00298637	3.12797	1	1	1	region_10	SLIT3
NC_072793.1	neutral	49654800	97923735	AA	1.51E-43	0.0218701	50837490	51503760	AA	4.27E-18	3.85659	72452950	72888820	AA	0.00298637	3.12797	1	1	1	region_10	DOCK2
NC_072793.1	neutral	49654800	97923735	AA	1.51E-43	0.0218701	50837490	51503760	AA	4.27E-18	3.85659	72452950	72888820	AA	0.00298637	3.12797	1	1	1	region_10	ERGIC1
NC_072793.1	neutral	49654800	97923735	AA	1.51E-43	0.0218701	50837490	51503760	AA	4.27E-18	3.85659	72452950	72888820	AA	0.00298637	3.12797	1	1	1	region_10	PPP2R2B
NC_072793.1	neutral	49654800	97923735	AA	1.51E-43	0.0218701	50837490	51503760	AA	4.27E-18	3.85659	72452950	72888820	AA	0.00298637	3.12797	1	1	1	region_10	ARHGAP26
NC_072793.1	neutral	49654800	97923735	AA	1.51E-43	0.0218701	50837490	51503760	AA	4.27E-18	3.85659	72452950	72888820	AA	0.00298637	3.12797	1	1	1	region_10	SEPTIN8
NC_072793.1	neutral	49654800	97923735	AA	1.51E-43	0.0218701	50837490	51503760	AA	4.27E-18	3.85659	72452950	72888820	AA	0.00298637	3.12797	1	1	1	region_10	FSTL4
NC_072793.1	neutral	49654800	97923735	AA	1.51E-43	0.0218701	50837490	51503760	AA	4.27E-18	3.85659	72452950	72888820	AA	0.00298637	3.12797	1	1	1	region_10	SPOCK1
NC_072793.1	neutral	49654800	97923735	AA	1.51E-43	0.0218701	50837490	51503760	AA	4.27E-18	3.85659	72452950	72888820	AA	0.00298637	3.12797	1	1	1	region_10	LOC129327368
NC_072793.1	neutral	49654800	97923735	AA	1.51E-43	0.0218701	50837490	51503760	AA	4.27E-18	3.85659	72452950	72888820	AA	0.00298637	3.12797	1	1	1	region_10	ADAMTS2
NC_072793.1	neutral	49654800	97923735	AA	1.51E-43	0.0218701	50837490	51503760	AA	4.27E-18	3.85659	72452950	72888820	AA	0.00298637	3.12797	1	1	1	region_10	LOC129328983
NC_072793.1	neutral	49654800	97923735	AA	1.51E-43	0.0218701	50837490	51503760	AA	4.27E-18	3.85659	72452950	72888820	AA	0.00298637	3.12797	1	1	1	region_10	GALNT10
NC_072793.1	neutral	49654800	97923735	AA	1.51E-43	0.0218701	50837490	51503760	AA	4.27E-18	3.85659	72452950	72888820	AA	0.00298637	3.12797	1	1	1	region_10	SGCD
NC_072793.1	neutral	49654800	97923735	AA	1.51E-43	0.0218701	50837490	51503760	AA	4.27E-18	3.85659	72452950	72888820	AA	0.00298637	3.12797	1	1	1	region_10	EBF1
NC_072793.1	neutral	49654800	97923735	AA	1.51E-43	0.0218701	50837490	51503760	AA	4.27E-18	3.85659	72452950	72888820	AA	0.00298637	3.12797	1	1	1	region_10	CDHR4
NC_072793.1	neutral	49654800	97923735	AA	1.51E-43	0.0218701	50837490	51503760	AA	4.27E-18	3.85659	72452950	72888820	AA	0.00298637	3.12797	1	1	1	region_10	MON1A
NC_072793.1	neutral	49654800	97923735	AA	1.51E-43	0.0218701	50837490	51503760	AA	4.27E-18	3.85659	72452950	72888820	AA	0.00298637	3.12797	1	1	1	region_10	SLC38A3
NC_072793.1	neutral	49654800	97923735	AA	1.51E-43	0.0218701	50837490	51503760	AA	4.27E-18	3.85659	72452950	72888820	AA	0.00298637	3.12797	1	1	1	region_10	CACNA2D2
NC_072793.1	neutral	49654800	97923735	AA	1.51E-43	0.0218701	50837490	51503760	AA	4.27E-18	3.85659	72452950	72888820	AA	0.00298637	3.12797	1	1	1	region_10	GABRA1
NC_072793.1	neutral	49654800	97923735	AA	1.51E-43	0.0218701	50837490	51503760	AA	4.27E-18	3.85659	72452950	72888820	AA	0.00298637	3.12797	1	1	1	region_10	TGFBI
NC_072793.1	neutral	49654800	97923735	AA	1.51E-43	0.0218701	50837490	51503760	AA	4.27E-18	3.85659	72452950	72888820	AA	0.00298637	3.12797	1	1	1	region_10	HK3
NC_072793.1	neutral	49654800	97923735	AA	1.51E-43	0.0218701	50837490	51503760	AA	4.27E-18	3.85659	72452950	72888820	AA	0.00298637	3.12797	1	1	1	region_10	KCTD16
NC_072793.1	neutral	49654800	97923735	AA	1.51E-43	0.0218701	50837490	51503760	AA	4.27E-18	3.85659	93035700	93480755	AA	6.92E-06	6.59183	1	1	1	region_11	LOC129327586
NC_072793.1	neutral	49654800	97923735	AA	1.51E-43	0.0218701	50837490	51503760	AA	4.27E-18	3.85659	93035700	93480755	AA	6.92E-06	6.59183	1	1	1	region_11	NUDCD2
NC_072793.1	neutral	49654800	97923735	AA	1.51E-43	0.0218701	50837490	51503760	AA	4.27E-18	3.85659	93035700	93480755	AA	6.92E-06	6.59183	1	1	1	region_11	LOC129327587
NC_072793.1	neutral	49654800	97923735	AA	1.51E-43	0.0218701	50837490	51503760	AA	4.27E-18	3.85659	93035700	93480755	AA	6.92E-06	6.59183	1	1	1	region_11	FOXI1
NC_072793.1	neutral	49654800	97923735	AA	1.51E-43	0.0218701	50837490	51503760	AA	4.27E-18	3.85659	93035700	93480755	AA	6.92E-06	6.59183	1	1	1	region_11	LOC129327589
NC_072793.1	neutral	49654800	97923735	AA	1.51E-43	0.0218701	50837490	51503760	AA	4.27E-18	3.85659	93035700	93480755	AA	6.92E-06	6.59183	1	1	1	region_11	LOC129327590
NC_072793.1	neutral	49654800	97923735	AA	1.51E-43	0.0218701	50837490	51503760	AA	4.27E-18	3.85659	93035700	93480755	AA	6.92E-06	6.59183	1	1	1	region_11	PCYOX1L
NC_072793.1	neutral	49654800	97923735	AA	1.51E-43	0.0218701	50837490	51503760	AA	4.27E-18	3.85659	93035700	93480755	AA	6.92E-06	6.59183	1	1	1	region_11	DUSP1
NC_072793.1	neutral	49654800	97923735	AA	1.51E-43	0.0218701	50837490	51503760	AA	4.27E-18	3.85659	93035700	93480755	AA	6.92E-06	6.59183	1	1	1	region_11	TRNAT-UGU
NC_072793.1	neutral	49654800	97923735	AA	1.51E-43	0.0218701	50837490	51503760	AA	4.27E-18	3.85659	93035700	93480755	AA	6.92E-06	6.59183	1	1	1	region_11	NKX2-5
NC_072793.1	neutral	49654800	97923735	AA	1.51E-43	0.0218701	50837490	51503760	AA	4.27E-18	3.85659	93035700	93480755	AA	6.92E-06	6.59183	1	1	1	region_11	LOC129329194
NC_072793.1	neutral	49654800	97923735	AA	1.51E-43	0.0218701	50837490	51503760	AA	4.27E-18	3.85659	93035700	93480755	AA	6.92E-06	6.59183	1	1	1	region_11	LOC129329321
NC_072793.1	neutral	49654800	97923735	AA	1.51E-43	0.0218701	50837490	51503760	AA	4.27E-18	3.85659	93035700	93480755	AA	6.92E-06	6.59183	1	1	1	region_11	DRD1
NC_072793.1	neutral	49654800	97923735	AA	1.51E-43	0.0218701	50837490	51503760	AA	4.27E-18	3.85659	93035700	93480755	AA	6.92E-06	6.59183	1	1	1	region_11	TRNAV-GAC
NC_072793.1	neutral	49654800	97923735	AA	1.51E-43	0.0218701	50837490	51503760	AA	4.27E-18	3.85659	93035700	93480755	AA	6.92E-06	6.59183	1	1	1	region_11	GPR151
NC_072793.1	neutral	49654800	97923735	AA	1.51E-43	0.0218701	50837490	51503760	AA	4.27E-18	3.85659	93035700	93480755	AA	6.92E-06	6.59183	1	1	1	region_11	POU4F3
NC_072793.1	neutral	49654800	97923735	AA	1.51E-43	0.0218701	50837490	51503760	AA	4.27E-18	3.85659	93035700	93480755	AA	6.92E-06	6.59183	1	1	1	region_11	LOC129327593
NC_072793.1	neutral	49654800	97923735	AA	1.51E-43	0.0218701	50837490	51503760	AA	4.27E-18	3.85659	93035700	93480755	AA	6.92E-06	6.59183	1	1	1	region_11	LOC129327430
NC_072793.1	neutral	49654800	97923735	AA	1.51E-43	0.0218701	50837490	51503760	AA	4.27E-18	3.85659	93035700	93480755	AA	6.92E-06	6.59183	1	1	1	region_11	GNPDA1
NC_072793.1	neutral	49654800	97923735	AA	1.51E-43	0.0218701	50837490	51503760	AA	4.27E-18	3.85659	93035700	93480755	AA	6.92E-06	6.59183	1	1	1	region_11	ZCCHC10
NC_072793.1	neutral	49654800	97923735	AA	1.51E-43	0.0218701	50837490	51503760	AA	4.27E-18	3.85659	93035700	93480755	AA	6.92E-06	6.59183	1	1	1	region_11	LEAP2
NC_072793.1	neutral	49654800	97923735	AA	1.51E-43	0.0218701	50837490	51503760	AA	4.27E-18	3.85659	93035700	93480755	AA	6.92E-06	6.59183	1	1	1	region_11	LOC129327595
NC_072793.1	neutral	49654800	97923735	AA	1.51E-43	0.0218701	50837490	51503760	AA	4.27E-18	3.85659	93035700	93480755	AA	6.92E-06	6.59183	1	1	1	region_11	MEIKIN
NC_072793.1	neutral	49654800	97923735	AA	1.51E-43	0.0218701	50837490	51503760	AA	4.27E-18	3.85659	93035700	93480755	AA	6.92E-06	6.59183	1	1	1	region_11	LOC129329488
NC_072793.1	neutral	49654800	97923735	AA	1.51E-43	0.0218701	50837490	51503760	AA	4.27E-18	3.85659	93035700	93480755	AA	6.92E-06	6.59183	1	1	1	region_11	LOC129327597
NC_072793.1	neutral	49654800	97923735	AA	1.51E-43	0.0218701	50837490	51503760	AA	4.27E-18	3.85659	93035700	93480755	AA	6.92E-06	6.59183	1	1	1	region_11	CDKN2AIPNL
NC_072793.1	neutral	49654800	97923735	AA	1.51E-43	0.0218701	50837490	51503760	AA	4.27E-18	3.85659	93035700	93480755	AA	6.92E-06	6.59183	1	1	1	region_11	LOC129327178
NC_072793.1	neutral	49654800	97923735	AA	1.51E-43	0.0218701	50837490	51503760	AA	4.27E-18	3.85659	93035700	93480755	AA	6.92E-06	6.59183	1	1	1	region_11	NEUROG1
NC_072793.1	neutral	49654800	97923735	AA	1.51E-43	0.0218701	50837490	51503760	AA	4.27E-18	3.85659	93035700	93480755	AA	6.92E-06	6.59183	1	1	1	region_11	LOC129326950
NC_072793.1	neutral	49654800	97923735	AA	1.51E-43	0.0218701	50837490	51503760	AA	4.27E-18	3.85659	93035700	93480755	AA	6.92E-06	6.59183	1	1	1	region_11	SMIM32
NC_072793.1	neutral	49654800	97923735	AA	1.51E-43	0.0218701	50837490	51503760	AA	4.27E-18	3.85659	93035700	93480755	AA	6.92E-06	6.59183	1	1	1	region_11	HNRNPA0
NC_072793.1	neutral	49654800	97923735	AA	1.51E-43	0.0218701	50837490	51503760	AA	4.27E-18	3.85659	93035700	93480755	AA	6.92E-06	6.59183	1	1	1	region_11	LOC129329103
NC_072793.1	neutral	49654800	97923735	AA	1.51E-43	0.0218701	50837490	51503760	AA	4.27E-18	3.85659	93035700	93480755	AA	6.92E-06	6.59183	1	1	1	region_11	LOC129327004
NC_072793.1	neutral	49654800	97923735	AA	1.51E-43	0.0218701	50837490	51503760	AA	4.27E-18	3.85659	93035700	93480755	AA	6.92E-06	6.59183	1	1	1	region_11	WNT8A
NC_072793.1	neutral	49654800	97923735	AA	1.51E-43	0.0218701	50837490	51503760	AA	4.27E-18	3.85659	93035700	93480755	AA	6.92E-06	6.59183	1	1	1	region_11	LOC129328655
NC_072793.1	neutral	49654800	97923735	AA	1.51E-43	0.0218701	50837490	51503760	AA	4.27E-18	3.85659	93035700	93480755	AA	6.92E-06	6.59183	1	1	1	region_11	LOC129327603
NC_072793.1	neutral	49654800	97923735	AA	1.51E-43	0.0218701	50837490	51503760	AA	4.27E-18	3.85659	93035700	93480755	AA	6.92E-06	6.59183	1	1	1	region_11	LOC129329020
NC_072793.1	neutral	49654800	97923735	AA	1.51E-43	0.0218701	50837490	51503760	AA	4.27E-18	3.85659	93035700	93480755	AA	6.92E-06	6.59183	1	1	1	region_11	CBY3
NC_072793.1	neutral	49654800	97923735	AA	1.51E-43	0.0218701	50837490	51503760	AA	4.27E-18	3.85659	93035700	93480755	AA	6.92E-06	6.59183	1	1	1	region_11	SQSTM1
NC_072793.1	neutral	49654800	97923735	AA	1.51E-43	0.0218701	50837490	51503760	AA	4.27E-18	3.85659	93035700	93480755	AA	6.92E-06	6.59183	1	1	1	region_11	LOC129327310
NC_072793.1	neutral	49654800	97923735	AA	1.51E-43	0.0218701	50837490	51503760	AA	4.27E-18	3.85659	93035700	93480755	AA	6.92E-06	6.59183	1	1	1	region_11	LOC129329303
NC_072793.1	neutral	49654800	97923735	AA	1.51E-43	0.0218701	50837490	51503760	AA	4.27E-18	3.85659	93035700	93480755	AA	6.92E-06	6.59183	1	1	1	region_11	LOC129329457
NC_072793.1	neutral	49654800	97923735	AA	1.51E-43	0.0218701	50837490	51503760	AA	4.27E-18	3.85659	93035700	93480755	AA	6.92E-06	6.59183	1	1	1	region_11	ATOX1
NC_072793.1	neutral	49654800	97923735	AA	1.51E-43	0.0218701	50837490	51503760	AA	4.27E-18	3.85659	93035700	93480755	AA	6.92E-06	6.59183	1	1	1	region_11	HAND1
NC_072793.1	neutral	49654800	97923735	AA	1.51E-43	0.0218701	50837490	51503760	AA	4.27E-18	3.85659	93035700	93480755	AA	6.92E-06	6.59183	1	1	1	region_11	LOC129328823
NC_072793.1	neutral	49654800	97923735	AA	1.51E-43	0.0218701	50837490	51503760	AA	4.27E-18	3.85659	93035700	93480755	AA	6.92E-06	6.59183	1	1	1	region_11	MED7
NC_072793.1	neutral	49654800	97923735	AA	1.51E-43	0.0218701	50837490	51503760	AA	4.27E-18	3.85659	93035700	93480755	AA	6.92E-06	6.59183	1	1	1	region_11	LOC129327611
NC_072793.1	neutral	49654800	97923735	AA	1.51E-43	0.0218701	50837490	51503760	AA	4.27E-18	3.85659	93035700	93480755	AA	6.92E-06	6.59183	1	1	1	region_11	LOC129328854
NC_072793.1	neutral	49654800	97923735	AA	1.51E-43	0.0218701	50837490	51503760	AA	4.27E-18	3.85659	93035700	93480755	AA	6.92E-06	6.59183	1	1	1	region_11	LOC129326906
NC_072793.1	neutral	49654800	97923735	AA	1.51E-43	0.0218701	50837490	51503760	AA	4.27E-18	3.85659	93035700	93480755	AA	6.92E-06	6.59183	1	1	1	region_11	LOC129329460
NC_072793.1	neutral	49654800	97923735	AA	1.51E-43	0.0218701	50837490	51503760	AA	4.27E-18	3.85659	93035700	93480755	AA	6.92E-06	6.59183	1	1	1	region_11	KIAA1191
NC_072793.1	neutral	49654800	97923735	AA	1.51E-43	0.0218701	50837490	51503760	AA	4.27E-18	3.85659	93035700	93480755	AA	6.92E-06	6.59183	1	1	1	region_11	ARL10
NC_072793.1	neutral	49654800	97923735	AA	1.51E-43	0.0218701	50837490	51503760	AA	4.27E-18	3.85659	93035700	93480755	AA	6.92E-06	6.59183	1	1	1	region_11	RAB24
NC_072793.1	neutral	49654800	97923735	AA	1.51E-43	0.0218701	50837490	51503760	AA	4.27E-18	3.85659	93035700	93480755	AA	6.92E-06	6.59183	1	1	1	region_11	MXD3
NC_072793.1	neutral	49654800	97923735	AA	1.51E-43	0.0218701	50837490	51503760	AA	4.27E-18	3.85659	93035700	93480755	AA	6.92E-06	6.59183	1	1	1	region_11	PRR7
NC_072793.1	neutral	49654800	97923735	AA	1.51E-43	0.0218701	50837490	51503760	AA	4.27E-18	3.85659	93035700	93480755	AA	6.92E-06	6.59183	1	1	1	region_11	LOC129327617
NC_072793.1	neutral	49654800	97923735	AA	1.51E-43	0.0218701	50837490	51503760	AA	4.27E-18	3.85659	93035700	93480755	AA	6.92E-06	6.59183	1	1	1	region_11	B4GALT7
NC_072793.1	neutral	49654800	97923735	AA	1.51E-43	0.0218701	50837490	51503760	AA	4.27E-18	3.85659	93035700	93480755	AA	6.92E-06	6.59183	1	1	1	region_11	RMND5B
NC_072793.1	neutral	49654800	97923735	AA	1.51E-43	0.0218701	50837490	51503760	AA	4.27E-18	3.85659	93035700	93480755	AA	6.92E-06	6.59183	1	1	1	region_11	EGR1
NC_072793.1	neutral	49654800	97923735	AA	1.51E-43	0.0218701	50837490	51503760	AA	4.27E-18	3.85659	93035700	93480755	AA	6.92E-06	6.59183	1	1	1	region_11	INKA1
NC_072793.1	neutral	49654800	97923735	AA	1.51E-43	0.0218701	50837490	51503760	AA	4.27E-18	3.85659	93035700	93480755	AA	6.92E-06	6.59183	1	1	1	region_11	AMT
NC_072793.1	neutral	49654800	97923735	AA	1.51E-43	0.0218701	50837490	51503760	AA	4.27E-18	3.85659	93035700	93480755	AA	6.92E-06	6.59183	1	1	1	region_11	NICN1
NC_072793.1	neutral	49654800	97923735	AA	1.51E-43	0.0218701	50837490	51503760	AA	4.27E-18	3.85659	93035700	93480755	AA	6.92E-06	6.59183	1	1	1	region_11	AMIGO3
NC_072793.1	neutral	49654800	97923735	AA	1.51E-43	0.0218701	50837490	51503760	AA	4.27E-18	3.85659	93035700	93480755	AA	6.92E-06	6.59183	1	1	1	region_11	LOC129328833
NC_072793.1	neutral	49654800	97923735	AA	1.51E-43	0.0218701	50837490	51503760	AA	4.27E-18	3.85659	93035700	93480755	AA	6.92E-06	6.59183	1	1	1	region_11	LOC129328829
NC_072793.1	neutral	49654800	97923735	AA	1.51E-43	0.0218701	50837490	51503760	AA	4.27E-18	3.85659	93035700	93480755	AA	6.92E-06	6.59183	1	1	1	region_11	BRK1
NC_072793.1	neutral	49654800	97923735	AA	1.51E-43	0.0218701	50837490	51503760	AA	4.27E-18	3.85659	93035700	93480755	AA	6.92E-06	6.59183	1	1	1	region_11	C4H3orf62
NC_072793.1	neutral	49654800	97923735	AA	1.51E-43	0.0218701	50837490	51503760	AA	4.27E-18	3.85659	93035700	93480755	AA	6.92E-06	6.59183	1	1	1	region_11	LOC129327620
NC_072793.1	neutral	49654800	97923735	AA	1.51E-43	0.0218701	50837490	51503760	AA	4.27E-18	3.85659	93035700	93480755	AA	6.92E-06	6.59183	1	1	1	region_11	TRNAI-AAU
NC_072793.1	neutral	49654800	97923735	AA	1.51E-43	0.0218701	50837490	51503760	AA	4.27E-18	3.85659	93035700	93480755	AA	6.92E-06	6.59183	1	1	1	region_11	HYAL3
NC_072793.1	neutral	49654800	97923735	AA	1.51E-43	0.0218701	50837490	51503760	AA	4.27E-18	3.85659	93035700	93480755	AA	6.92E-06	6.59183	1	1	1	region_11	GABRG2
NC_072793.1	neutral	49654800	97923735	AA	1.51E-43	0.0218701	50837490	51503760	AA	4.27E-18	3.85659	93035700	93480755	AA	6.92E-06	6.59183	1	1	1	region_11	CCNG1
NC_072793.1	neutral	49654800	97923735	AA	1.51E-43	0.0218701	50837490	51503760	AA	4.27E-18	3.85659	93035700	93480755	AA	6.92E-06	6.59183	1	1	1	region_11	MAT2B
NC_072793.1	neutral	49654800	97923735	AA	1.51E-43	0.0218701	50837490	51503760	AA	4.27E-18	3.85659	93035700	93480755	AA	6.92E-06	6.59183	1	1	1	region_11	RARS1
NC_072793.1	neutral	49654800	97923735	AA	1.51E-43	0.0218701	50837490	51503760	AA	4.27E-18	3.85659	93035700	93480755	AA	6.92E-06	6.59183	1	1	1	region_11	SPDL1
NC_072793.1	neutral	49654800	97923735	AA	1.51E-43	0.0218701	50837490	51503760	AA	4.27E-18	3.85659	93035700	93480755	AA	6.92E-06	6.59183	1	1	1	region_11	INSYN2B
NC_072793.1	neutral	49654800	97923735	AA	1.51E-43	0.0218701	50837490	51503760	AA	4.27E-18	3.85659	93035700	93480755	AA	6.92E-06	6.59183	1	1	1	region_11	KCNMB1
NC_072793.1	neutral	49654800	97923735	AA	1.51E-43	0.0218701	50837490	51503760	AA	4.27E-18	3.85659	93035700	93480755	AA	6.92E-06	6.59183	1	1	1	region_11	FBXO38
NC_072793.1	neutral	49654800	97923735	AA	1.51E-43	0.0218701	50837490	51503760	AA	4.27E-18	3.85659	93035700	93480755	AA	6.92E-06	6.59183	1	1	1	region_11	SLC26A2
NC_072793.1	neutral	49654800	97923735	AA	1.51E-43	0.0218701	50837490	51503760	AA	4.27E-18	3.85659	93035700	93480755	AA	6.92E-06	6.59183	1	1	1	region_11	LOC129327390
NC_072793.1	neutral	49654800	97923735	AA	1.51E-43	0.0218701	50837490	51503760	AA	4.27E-18	3.85659	93035700	93480755	AA	6.92E-06	6.59183	1	1	1	region_11	PPARGC1B
NC_072793.1	neutral	49654800	97923735	AA	1.51E-43	0.0218701	50837490	51503760	AA	4.27E-18	3.85659	93035700	93480755	AA	6.92E-06	6.59183	1	1	1	region_11	GRPEL2
NC_072793.1	neutral	49654800	97923735	AA	1.51E-43	0.0218701	50837490	51503760	AA	4.27E-18	3.85659	93035700	93480755	AA	6.92E-06	6.59183	1	1	1	region_11	AFAP1L1
NC_072793.1	neutral	49654800	97923735	AA	1.51E-43	0.0218701	50837490	51503760	AA	4.27E-18	3.85659	93035700	93480755	AA	6.92E-06	6.59183	1	1	1	region_11	EFCAB9
NC_072793.1	neutral	49654800	97923735	AA	1.51E-43	0.0218701	50837490	51503760	AA	4.27E-18	3.85659	93035700	93480755	AA	6.92E-06	6.59183	1	1	1	region_11	RPL26L1
NC_072793.1	neutral	49654800	97923735	AA	1.51E-43	0.0218701	50837490	51503760	AA	4.27E-18	3.85659	93035700	93480755	AA	6.92E-06	6.59183	1	1	1	region_11	ATP6V0E1
NC_072793.1	neutral	49654800	97923735	AA	1.51E-43	0.0218701	50837490	51503760	AA	4.27E-18	3.85659	93035700	93480755	AA	6.92E-06	6.59183	1	1	1	region_11	CREBRF
NC_072793.1	neutral	49654800	97923735	AA	1.51E-43	0.0218701	50837490	51503760	AA	4.27E-18	3.85659	93035700	93480755	AA	6.92E-06	6.59183	1	1	1	region_11	BNIP1
NC_072793.1	neutral	49654800	97923735	AA	1.51E-43	0.0218701	50837490	51503760	AA	4.27E-18	3.85659	93035700	93480755	AA	6.92E-06	6.59183	1	1	1	region_11	STC2
NC_072793.1	neutral	49654800	97923735	AA	1.51E-43	0.0218701	50837490	51503760	AA	4.27E-18	3.85659	93035700	93480755	AA	6.92E-06	6.59183	1	1	1	region_11	BOD1
NC_072793.1	neutral	49654800	97923735	AA	1.51E-43	0.0218701	50837490	51503760	AA	4.27E-18	3.85659	93035700	93480755	AA	6.92E-06	6.59183	1	1	1	region_11	MSX2
NC_072793.1	neutral	49654800	97923735	AA	1.51E-43	0.0218701	50837490	51503760	AA	4.27E-18	3.85659	93035700	93480755	AA	6.92E-06	6.59183	1	1	1	region_11	SFXN1
NC_072793.1	neutral	49654800	97923735	AA	1.51E-43	0.0218701	50837490	51503760	AA	4.27E-18	3.85659	93035700	93480755	AA	6.92E-06	6.59183	1	1	1	region_11	JAKMIP2
NC_072793.1	neutral	49654800	97923735	AA	1.51E-43	0.0218701	50837490	51503760	AA	4.27E-18	3.85659	93035700	93480755	AA	6.92E-06	6.59183	1	1	1	region_11	TCERG1
NC_072793.1	neutral	49654800	97923735	AA	1.51E-43	0.0218701	50837490	51503760	AA	4.27E-18	3.85659	93035700	93480755	AA	6.92E-06	6.59183	1	1	1	region_11	LARS1
NC_072793.1	neutral	49654800	97923735	AA	1.51E-43	0.0218701	50837490	51503760	AA	4.27E-18	3.85659	93035700	93480755	AA	6.92E-06	6.59183	1	1	1	region_11	PLAC8L1
NC_072793.1	neutral	49654800	97923735	AA	1.51E-43	0.0218701	50837490	51503760	AA	4.27E-18	3.85659	93035700	93480755	AA	6.92E-06	6.59183	1	1	1	region_11	SH3RF2
NC_072793.1	neutral	49654800	97923735	AA	1.51E-43	0.0218701	50837490	51503760	AA	4.27E-18	3.85659	93035700	93480755	AA	6.92E-06	6.59183	1	1	1	region_11	GRXCR2
NC_072793.1	neutral	49654800	97923735	AA	1.51E-43	0.0218701	50837490	51503760	AA	4.27E-18	3.85659	93035700	93480755	AA	6.92E-06	6.59183	1	1	1	region_11	PRELID2
NC_072793.1	neutral	49654800	97923735	AA	1.51E-43	0.0218701	50837490	51503760	AA	4.27E-18	3.85659	93035700	93480755	AA	6.92E-06	6.59183	1	1	1	region_11	YIPF5
NC_072793.1	neutral	49654800	97923735	AA	1.51E-43	0.0218701	50837490	51503760	AA	4.27E-18	3.85659	93035700	93480755	AA	6.92E-06	6.59183	1	1	1	region_11	SPRY4
NC_072793.1	neutral	49654800	97923735	AA	1.51E-43	0.0218701	50837490	51503760	AA	4.27E-18	3.85659	93035700	93480755	AA	6.92E-06	6.59183	1	1	1	region_11	NDFIP1
NC_072793.1	neutral	49654800	97923735	AA	1.51E-43	0.0218701	50837490	51503760	AA	4.27E-18	3.85659	93035700	93480755	AA	6.92E-06	6.59183	1	1	1	region_11	HSPA4
NC_072793.1	neutral	49654800	97923735	AA	1.51E-43	0.0218701	50837490	51503760	AA	4.27E-18	3.85659	93035700	93480755	AA	6.92E-06	6.59183	1	1	1	region_11	AFF4
NC_072793.1	neutral	49654800	97923735	AA	1.51E-43	0.0218701	50837490	51503760	AA	4.27E-18	3.85659	93035700	93480755	AA	6.92E-06	6.59183	1	1	1	region_11	GDF9
NC_072793.1	neutral	49654800	97923735	AA	1.51E-43	0.0218701	50837490	51503760	AA	4.27E-18	3.85659	93035700	93480755	AA	6.92E-06	6.59183	1	1	1	region_11	SHROOM1
NC_072793.1	neutral	49654800	97923735	AA	1.51E-43	0.0218701	50837490	51503760	AA	4.27E-18	3.85659	93035700	93480755	AA	6.92E-06	6.59183	1	1	1	region_11	SOWAHA
NC_072793.1	neutral	49654800	97923735	AA	1.51E-43	0.0218701	50837490	51503760	AA	4.27E-18	3.85659	93035700	93480755	AA	6.92E-06	6.59183	1	1	1	region_11	CCNI2
NC_072793.1	neutral	49654800	97923735	AA	1.51E-43	0.0218701	50837490	51503760	AA	4.27E-18	3.85659	93035700	93480755	AA	6.92E-06	6.59183	1	1	1	region_11	KIF3A
NC_072793.1	neutral	49654800	97923735	AA	1.51E-43	0.0218701	50837490	51503760	AA	4.27E-18	3.85659	93035700	93480755	AA	6.92E-06	6.59183	1	1	1	region_11	IRF1
NC_072793.1	neutral	49654800	97923735	AA	1.51E-43	0.0218701	50837490	51503760	AA	4.27E-18	3.85659	93035700	93480755	AA	6.92E-06	6.59183	1	1	1	region_11	LOC129328211
NC_072793.1	neutral	49654800	97923735	AA	1.51E-43	0.0218701	50837490	51503760	AA	4.27E-18	3.85659	93035700	93480755	AA	6.92E-06	6.59183	1	1	1	region_11	PDLIM4
NC_072793.1	neutral	49654800	97923735	AA	1.51E-43	0.0218701	50837490	51503760	AA	4.27E-18	3.85659	93035700	93480755	AA	6.92E-06	6.59183	1	1	1	region_11	P4HA2
NC_072793.1	neutral	49654800	97923735	AA	1.51E-43	0.0218701	50837490	51503760	AA	4.27E-18	3.85659	93035700	93480755	AA	6.92E-06	6.59183	1	1	1	region_11	FNIP1
NC_072793.1	neutral	49654800	97923735	AA	1.51E-43	0.0218701	50837490	51503760	AA	4.27E-18	3.85659	93035700	93480755	AA	6.92E-06	6.59183	1	1	1	region_11	C4H5orf15
NC_072793.1	neutral	49654800	97923735	AA	1.51E-43	0.0218701	50837490	51503760	AA	4.27E-18	3.85659	93035700	93480755	AA	6.92E-06	6.59183	1	1	1	region_11	VDAC1
NC_072793.1	neutral	49654800	97923735	AA	1.51E-43	0.0218701	50837490	51503760	AA	4.27E-18	3.85659	93035700	93480755	AA	6.92E-06	6.59183	1	1	1	region_11	LOC129329091
NC_072793.1	neutral	49654800	97923735	AA	1.51E-43	0.0218701	50837490	51503760	AA	4.27E-18	3.85659	93035700	93480755	AA	6.92E-06	6.59183	1	1	1	region_11	SEC24A
NC_072793.1	neutral	49654800	97923735	AA	1.51E-43	0.0218701	50837490	51503760	AA	4.27E-18	3.85659	93035700	93480755	AA	6.92E-06	6.59183	1	1	1	region_11	CAMLG
NC_072793.1	neutral	49654800	97923735	AA	1.51E-43	0.0218701	50837490	51503760	AA	4.27E-18	3.85659	93035700	93480755	AA	6.92E-06	6.59183	1	1	1	region_11	TXNDC15
NC_072793.1	neutral	49654800	97923735	AA	1.51E-43	0.0218701	50837490	51503760	AA	4.27E-18	3.85659	93035700	93480755	AA	6.92E-06	6.59183	1	1	1	region_11	CATSPER3
NC_072793.1	neutral	49654800	97923735	AA	1.51E-43	0.0218701	50837490	51503760	AA	4.27E-18	3.85659	93035700	93480755	AA	6.92E-06	6.59183	1	1	1	region_11	PITX1
NC_072793.1	neutral	49654800	97923735	AA	1.51E-43	0.0218701	50837490	51503760	AA	4.27E-18	3.85659	93035700	93480755	AA	6.92E-06	6.59183	1	1	1	region_11	LOC129329231
NC_072793.1	neutral	49654800	97923735	AA	1.51E-43	0.0218701	50837490	51503760	AA	4.27E-18	3.85659	93035700	93480755	AA	6.92E-06	6.59183	1	1	1	region_11	LOC129327475
NC_072793.1	neutral	49654800	97923735	AA	1.51E-43	0.0218701	50837490	51503760	AA	4.27E-18	3.85659	93035700	93480755	AA	6.92E-06	6.59183	1	1	1	region_11	CXCL14
NC_072793.1	neutral	49654800	97923735	AA	1.51E-43	0.0218701	50837490	51503760	AA	4.27E-18	3.85659	93035700	93480755	AA	6.92E-06	6.59183	1	1	1	region_11	SLC25A48
NC_072793.1	neutral	49654800	97923735	AA	1.51E-43	0.0218701	50837490	51503760	AA	4.27E-18	3.85659	93035700	93480755	AA	6.92E-06	6.59183	1	1	1	region_11	LOC129328379
NC_072793.1	neutral	49654800	97923735	AA	1.51E-43	0.0218701	50837490	51503760	AA	4.27E-18	3.85659	93035700	93480755	AA	6.92E-06	6.59183	1	1	1	region_11	LOC129326949
NC_072793.1	neutral	49654800	97923735	AA	1.51E-43	0.0218701	50837490	51503760	AA	4.27E-18	3.85659	93035700	93480755	AA	6.92E-06	6.59183	1	1	1	region_11	SMAD5
NC_072793.1	neutral	49654800	97923735	AA	1.51E-43	0.0218701	50837490	51503760	AA	4.27E-18	3.85659	93035700	93480755	AA	6.92E-06	6.59183	1	1	1	region_11	KLHL3
NC_072793.1	neutral	49654800	97923735	AA	1.51E-43	0.0218701	50837490	51503760	AA	4.27E-18	3.85659	93035700	93480755	AA	6.92E-06	6.59183	1	1	1	region_11	PKD2L2
NC_072793.1	neutral	49654800	97923735	AA	1.51E-43	0.0218701	50837490	51503760	AA	4.27E-18	3.85659	93035700	93480755	AA	6.92E-06	6.59183	1	1	1	region_11	LOC129327602
NC_072793.1	neutral	49654800	97923735	AA	1.51E-43	0.0218701	50837490	51503760	AA	4.27E-18	3.85659	93035700	93480755	AA	6.92E-06	6.59183	1	1	1	region_11	LOC129329212
NC_072793.1	neutral	49654800	97923735	AA	1.51E-43	0.0218701	50837490	51503760	AA	4.27E-18	3.85659	93035700	93480755	AA	6.92E-06	6.59183	1	1	1	region_11	NME5
NC_072793.1	neutral	49654800	97923735	AA	1.51E-43	0.0218701	50837490	51503760	AA	4.27E-18	3.85659	93035700	93480755	AA	6.92E-06	6.59183	1	1	1	region_11	HNRNPAB
NC_072793.1	neutral	49654800	97923735	AA	1.51E-43	0.0218701	50837490	51503760	AA	4.27E-18	3.85659	93035700	93480755	AA	6.92E-06	6.59183	1	1	1	region_11	PHYKPL
NC_072793.1	neutral	49654800	97923735	AA	1.51E-43	0.0218701	50837490	51503760	AA	4.27E-18	3.85659	93035700	93480755	AA	6.92E-06	6.59183	1	1	1	region_11	MAPK9
NC_072793.1	neutral	49654800	97923735	AA	1.51E-43	0.0218701	50837490	51503760	AA	4.27E-18	3.85659	93035700	93480755	AA	6.92E-06	6.59183	1	1	1	region_11	CNOT6
NC_072793.1	neutral	49654800	97923735	AA	1.51E-43	0.0218701	50837490	51503760	AA	4.27E-18	3.85659	93035700	93480755	AA	6.92E-06	6.59183	1	1	1	region_11	HNRNPH1
NC_072793.1	neutral	49654800	97923735	AA	1.51E-43	0.0218701	50837490	51503760	AA	4.27E-18	3.85659	93035700	93480755	AA	6.92E-06	6.59183	1	1	1	region_11	CANX
NC_072793.1	neutral	49654800	97923735	AA	1.51E-43	0.0218701	50837490	51503760	AA	4.27E-18	3.85659	93035700	93480755	AA	6.92E-06	6.59183	1	1	1	region_11	LTC4S
NC_072793.1	neutral	49654800	97923735	AA	1.51E-43	0.0218701	50837490	51503760	AA	4.27E-18	3.85659	93035700	93480755	AA	6.92E-06	6.59183	1	1	1	region_11	MRNIP
NC_072793.1	neutral	49654800	97923735	AA	1.51E-43	0.0218701	50837490	51503760	AA	4.27E-18	3.85659	93035700	93480755	AA	6.92E-06	6.59183	1	1	1	region_11	RNF130
NC_072793.1	neutral	49654800	97923735	AA	1.51E-43	0.0218701	50837490	51503760	AA	4.27E-18	3.85659	93035700	93480755	AA	6.92E-06	6.59183	1	1	1	region_11	LOC129329089
NC_072793.1	neutral	49654800	97923735	AA	1.51E-43	0.0218701	50837490	51503760	AA	4.27E-18	3.85659	93035700	93480755	AA	6.92E-06	6.59183	1	1	1	region_11	LOC129329004
NC_072793.1	neutral	49654800	97923735	AA	1.51E-43	0.0218701	50837490	51503760	AA	4.27E-18	3.85659	93035700	93480755	AA	6.92E-06	6.59183	1	1	1	region_11	HMGXB3
NC_072793.1	neutral	49654800	97923735	AA	1.51E-43	0.0218701	50837490	51503760	AA	4.27E-18	3.85659	93035700	93480755	AA	6.92E-06	6.59183	1	1	1	region_11	SLC6A7
NC_072793.1	neutral	49654800	97923735	AA	1.51E-43	0.0218701	50837490	51503760	AA	4.27E-18	3.85659	93035700	93480755	AA	6.92E-06	6.59183	1	1	1	region_11	ARSI
NC_072793.1	neutral	49654800	97923735	AA	1.51E-43	0.0218701	50837490	51503760	AA	4.27E-18	3.85659	93035700	93480755	AA	6.92E-06	6.59183	1	1	1	region_11	TCOF1
NC_072793.1	neutral	49654800	97923735	AA	1.51E-43	0.0218701	50837490	51503760	AA	4.27E-18	3.85659	93035700	93480755	AA	6.92E-06	6.59183	1	1	1	region_11	RPS14
NC_072793.1	neutral	49654800	97923735	AA	1.51E-43	0.0218701	50837490	51503760	AA	4.27E-18	3.85659	93035700	93480755	AA	6.92E-06	6.59183	1	1	1	region_11	NDST1
NC_072793.1	neutral	49654800	97923735	AA	1.51E-43	0.0218701	50837490	51503760	AA	4.27E-18	3.85659	93035700	93480755	AA	6.92E-06	6.59183	1	1	1	region_11	SYNPO
NC_072793.1	neutral	49654800	97923735	AA	1.51E-43	0.0218701	50837490	51503760	AA	4.27E-18	3.85659	93035700	93480755	AA	6.92E-06	6.59183	1	1	1	region_11	MYOZ3
NC_072793.1	neutral	49654800	97923735	AA	1.51E-43	0.0218701	50837490	51503760	AA	4.27E-18	3.85659	93035700	93480755	AA	6.92E-06	6.59183	1	1	1	region_11	RBM22
NC_072793.1	neutral	49654800	97923735	AA	1.51E-43	0.0218701	50837490	51503760	AA	4.27E-18	3.85659	93035700	93480755	AA	6.92E-06	6.59183	1	1	1	region_11	DCTN4
NC_072793.1	neutral	49654800	97923735	AA	1.51E-43	0.0218701	50837490	51503760	AA	4.27E-18	3.85659	93035700	93480755	AA	6.92E-06	6.59183	1	1	1	region_11	SMIM3
NC_072793.1	neutral	49654800	97923735	AA	1.51E-43	0.0218701	50837490	51503760	AA	4.27E-18	3.85659	93035700	93480755	AA	6.92E-06	6.59183	1	1	1	region_11	GPX3
NC_072793.1	neutral	49654800	97923735	AA	1.51E-43	0.0218701	50837490	51503760	AA	4.27E-18	3.85659	93035700	93480755	AA	6.92E-06	6.59183	1	1	1	region_11	TNIP1
NC_072793.1	neutral	49654800	97923735	AA	1.51E-43	0.0218701	50837490	51503760	AA	4.27E-18	3.85659	93035700	93480755	AA	6.92E-06	6.59183	1	1	1	region_11	LOC129329073
NC_072793.1	neutral	49654800	97923735	AA	1.51E-43	0.0218701	50837490	51503760	AA	4.27E-18	3.85659	93035700	93480755	AA	6.92E-06	6.59183	1	1	1	region_11	CCDC69
NC_072793.1	neutral	49654800	97923735	AA	1.51E-43	0.0218701	50837490	51503760	AA	4.27E-18	3.85659	93035700	93480755	AA	6.92E-06	6.59183	1	1	1	region_11	GM2A
NC_072793.1	neutral	49654800	97923735	AA	1.51E-43	0.0218701	50837490	51503760	AA	4.27E-18	3.85659	93035700	93480755	AA	6.92E-06	6.59183	1	1	1	region_11	FAT2
NC_072793.1	neutral	49654800	97923735	AA	1.51E-43	0.0218701	50837490	51503760	AA	4.27E-18	3.85659	93035700	93480755	AA	6.92E-06	6.59183	1	1	1	region_11	G3BP1
NC_072793.1	neutral	49654800	97923735	AA	1.51E-43	0.0218701	50837490	51503760	AA	4.27E-18	3.85659	93035700	93480755	AA	6.92E-06	6.59183	1	1	1	region_11	GLRA1
NC_072793.1	neutral	49654800	97923735	AA	1.51E-43	0.0218701	50837490	51503760	AA	4.27E-18	3.85659	93035700	93480755	AA	6.92E-06	6.59183	1	1	1	region_11	NMUR2
NC_072793.1	neutral	49654800	97923735	AA	1.51E-43	0.0218701	50837490	51503760	AA	4.27E-18	3.85659	93035700	93480755	AA	6.92E-06	6.59183	1	1	1	region_11	LOC129328135
NC_072793.1	neutral	49654800	97923735	AA	1.51E-43	0.0218701	50837490	51503760	AA	4.27E-18	3.85659	93035700	93480755	AA	6.92E-06	6.59183	1	1	1	region_11	LOC129329177
NC_072793.1	neutral	49654800	97923735	AA	1.51E-43	0.0218701	50837490	51503760	AA	4.27E-18	3.85659	93035700	93480755	AA	6.92E-06	6.59183	1	1	1	region_11	FAM114A2
NC_072793.1	neutral	49654800	97923735	AA	1.51E-43	0.0218701	50837490	51503760	AA	4.27E-18	3.85659	93035700	93480755	AA	6.92E-06	6.59183	1	1	1	region_11	MFAP3
NC_072793.1	neutral	49654800	97923735	AA	1.51E-43	0.0218701	50837490	51503760	AA	4.27E-18	3.85659	93035700	93480755	AA	6.92E-06	6.59183	1	1	1	region_11	FAXDC2
NC_072793.1	neutral	49654800	97923735	AA	1.51E-43	0.0218701	50837490	51503760	AA	4.27E-18	3.85659	93035700	93480755	AA	6.92E-06	6.59183	1	1	1	region_11	GEMIN5
NC_072793.1	neutral	49654800	97923735	AA	1.51E-43	0.0218701	50837490	51503760	AA	4.27E-18	3.85659	93035700	93480755	AA	6.92E-06	6.59183	1	1	1	region_11	MRPL22
NC_072793.1	neutral	49654800	97923735	AA	1.51E-43	0.0218701	50837490	51503760	AA	4.27E-18	3.85659	93035700	93480755	AA	6.92E-06	6.59183	1	1	1	region_11	LOC129327609
NC_072793.1	neutral	49654800	97923735	AA	1.51E-43	0.0218701	50837490	51503760	AA	4.27E-18	3.85659	93035700	93480755	AA	6.92E-06	6.59183	1	1	1	region_11	NIPAL4
NC_072793.1	neutral	49654800	97923735	AA	1.51E-43	0.0218701	50837490	51503760	AA	4.27E-18	3.85659	93035700	93480755	AA	6.92E-06	6.59183	1	1	1	region_11	SOX30
NC_072793.1	neutral	49654800	97923735	AA	1.51E-43	0.0218701	50837490	51503760	AA	4.27E-18	3.85659	93035700	93480755	AA	6.92E-06	6.59183	1	1	1	region_11	THG1L
NC_072793.1	neutral	49654800	97923735	AA	1.51E-43	0.0218701	50837490	51503760	AA	4.27E-18	3.85659	93035700	93480755	AA	6.92E-06	6.59183	1	1	1	region_11	UBLCP1
NC_072793.1	neutral	49654800	97923735	AA	1.51E-43	0.0218701	50837490	51503760	AA	4.27E-18	3.85659	93035700	93480755	AA	6.92E-06	6.59183	1	1	1	region_11	LOC129327023
NC_072793.1	neutral	49654800	97923735	AA	1.51E-43	0.0218701	50837490	51503760	AA	4.27E-18	3.85659	93035700	93480755	AA	6.92E-06	6.59183	1	1	1	region_11	LOC129329358
NC_072793.1	neutral	49654800	97923735	AA	1.51E-43	0.0218701	50837490	51503760	AA	4.27E-18	3.85659	93035700	93480755	AA	6.92E-06	6.59183	1	1	1	region_11	LOC129328855
NC_072793.1	neutral	49654800	97923735	AA	1.51E-43	0.0218701	50837490	51503760	AA	4.27E-18	3.85659	93035700	93480755	AA	6.92E-06	6.59183	1	1	1	region_11	LOC129328853
NC_072793.1	neutral	49654800	97923735	AA	1.51E-43	0.0218701	50837490	51503760	AA	4.27E-18	3.85659	93035700	93480755	AA	6.92E-06	6.59183	1	1	1	region_11	HRH2
NC_072793.1	neutral	49654800	97923735	AA	1.51E-43	0.0218701	50837490	51503760	AA	4.27E-18	3.85659	93035700	93480755	AA	6.92E-06	6.59183	1	1	1	region_11	THOC3
NC_072793.1	neutral	49654800	97923735	AA	1.51E-43	0.0218701	50837490	51503760	AA	4.27E-18	3.85659	93035700	93480755	AA	6.92E-06	6.59183	1	1	1	region_11	SIMC1
NC_072793.1	neutral	49654800	97923735	AA	1.51E-43	0.0218701	50837490	51503760	AA	4.27E-18	3.85659	93035700	93480755	AA	6.92E-06	6.59183	1	1	1	region_11	NOP16
NC_072793.1	neutral	49654800	97923735	AA	1.51E-43	0.0218701	50837490	51503760	AA	4.27E-18	3.85659	93035700	93480755	AA	6.92E-06	6.59183	1	1	1	region_11	HIGD2A
NC_072793.1	neutral	49654800	97923735	AA	1.51E-43	0.0218701	50837490	51503760	AA	4.27E-18	3.85659	93035700	93480755	AA	6.92E-06	6.59183	1	1	1	region_11	CLTB
NC_072793.1	neutral	49654800	97923735	AA	1.51E-43	0.0218701	50837490	51503760	AA	4.27E-18	3.85659	93035700	93480755	AA	6.92E-06	6.59183	1	1	1	region_11	FAF2
NC_072793.1	neutral	49654800	97923735	AA	1.51E-43	0.0218701	50837490	51503760	AA	4.27E-18	3.85659	93035700	93480755	AA	6.92E-06	6.59183	1	1	1	region_11	CDHR2
NC_072793.1	neutral	49654800	97923735	AA	1.51E-43	0.0218701	50837490	51503760	AA	4.27E-18	3.85659	93035700	93480755	AA	6.92E-06	6.59183	1	1	1	region_11	SNCB
NC_072793.1	neutral	49654800	97923735	AA	1.51E-43	0.0218701	50837490	51503760	AA	4.27E-18	3.85659	93035700	93480755	AA	6.92E-06	6.59183	1	1	1	region_11	TSPAN17
NC_072793.1	neutral	49654800	97923735	AA	1.51E-43	0.0218701	50837490	51503760	AA	4.27E-18	3.85659	93035700	93480755	AA	6.92E-06	6.59183	1	1	1	region_11	UNC5A
NC_072793.1	neutral	49654800	97923735	AA	1.51E-43	0.0218701	50837490	51503760	AA	4.27E-18	3.85659	93035700	93480755	AA	6.92E-06	6.59183	1	1	1	region_11	ZNF346
NC_072793.1	neutral	49654800	97923735	AA	1.51E-43	0.0218701	50837490	51503760	AA	4.27E-18	3.85659	93035700	93480755	AA	6.92E-06	6.59183	1	1	1	region_11	FGFR4
NC_072793.1	neutral	49654800	97923735	AA	1.51E-43	0.0218701	50837490	51503760	AA	4.27E-18	3.85659	93035700	93480755	AA	6.92E-06	6.59183	1	1	1	region_11	PRELID1
NC_072793.1	neutral	49654800	97923735	AA	1.51E-43	0.0218701	50837490	51503760	AA	4.27E-18	3.85659	93035700	93480755	AA	6.92E-06	6.59183	1	1	1	region_11	FAM193B
NC_072793.1	neutral	49654800	97923735	AA	1.51E-43	0.0218701	50837490	51503760	AA	4.27E-18	3.85659	93035700	93480755	AA	6.92E-06	6.59183	1	1	1	region_11	DDX41
NC_072793.1	neutral	49654800	97923735	AA	1.51E-43	0.0218701	50837490	51503760	AA	4.27E-18	3.85659	93035700	93480755	AA	6.92E-06	6.59183	1	1	1	region_11	DOK3
NC_072793.1	neutral	49654800	97923735	AA	1.51E-43	0.0218701	50837490	51503760	AA	4.27E-18	3.85659	93035700	93480755	AA	6.92E-06	6.59183	1	1	1	region_11	DBN1
NC_072793.1	neutral	49654800	97923735	AA	1.51E-43	0.0218701	50837490	51503760	AA	4.27E-18	3.85659	93035700	93480755	AA	6.92E-06	6.59183	1	1	1	region_11	LOC129327615
NC_072793.1	neutral	49654800	97923735	AA	1.51E-43	0.0218701	50837490	51503760	AA	4.27E-18	3.85659	93035700	93480755	AA	6.92E-06	6.59183	1	1	1	region_11	F12
NC_072793.1	neutral	49654800	97923735	AA	1.51E-43	0.0218701	50837490	51503760	AA	4.27E-18	3.85659	93035700	93480755	AA	6.92E-06	6.59183	1	1	1	region_11	SLC34A1
NC_072793.1	neutral	49654800	97923735	AA	1.51E-43	0.0218701	50837490	51503760	AA	4.27E-18	3.85659	93035700	93480755	AA	6.92E-06	6.59183	1	1	1	region_11	RGS14
NC_072793.1	neutral	49654800	97923735	AA	1.51E-43	0.0218701	50837490	51503760	AA	4.27E-18	3.85659	93035700	93480755	AA	6.92E-06	6.59183	1	1	1	region_11	LOC129327618
NC_072793.1	neutral	49654800	97923735	AA	1.51E-43	0.0218701	50837490	51503760	AA	4.27E-18	3.85659	93035700	93480755	AA	6.92E-06	6.59183	1	1	1	region_11	LMAN2
NC_072793.1	neutral	49654800	97923735	AA	1.51E-43	0.0218701	50837490	51503760	AA	4.27E-18	3.85659	93035700	93480755	AA	6.92E-06	6.59183	1	1	1	region_11	TMED9
NC_072793.1	neutral	49654800	97923735	AA	1.51E-43	0.0218701	50837490	51503760	AA	4.27E-18	3.85659	93035700	93480755	AA	6.92E-06	6.59183	1	1	1	region_11	N4BP3
NC_072793.1	neutral	49654800	97923735	AA	1.51E-43	0.0218701	50837490	51503760	AA	4.27E-18	3.85659	93035700	93480755	AA	6.92E-06	6.59183	1	1	1	region_11	NHP2
NC_072793.1	neutral	49654800	97923735	AA	1.51E-43	0.0218701	50837490	51503760	AA	4.27E-18	3.85659	93035700	93480755	AA	6.92E-06	6.59183	1	1	1	region_11	BRD8
NC_072793.1	neutral	49654800	97923735	AA	1.51E-43	0.0218701	50837490	51503760	AA	4.27E-18	3.85659	93035700	93480755	AA	6.92E-06	6.59183	1	1	1	region_11	KIF20A
NC_072793.1	neutral	49654800	97923735	AA	1.51E-43	0.0218701	50837490	51503760	AA	4.27E-18	3.85659	93035700	93480755	AA	6.92E-06	6.59183	1	1	1	region_11	CDC23
NC_072793.1	neutral	49654800	97923735	AA	1.51E-43	0.0218701	50837490	51503760	AA	4.27E-18	3.85659	93035700	93480755	AA	6.92E-06	6.59183	1	1	1	region_11	GFRA3
NC_072793.1	neutral	49654800	97923735	AA	1.51E-43	0.0218701	50837490	51503760	AA	4.27E-18	3.85659	93035700	93480755	AA	6.92E-06	6.59183	1	1	1	region_11	CDC25C
NC_072793.1	neutral	49654800	97923735	AA	1.51E-43	0.0218701	50837490	51503760	AA	4.27E-18	3.85659	93035700	93480755	AA	6.92E-06	6.59183	1	1	1	region_11	LOC129327619
NC_072793.1	neutral	49654800	97923735	AA	1.51E-43	0.0218701	50837490	51503760	AA	4.27E-18	3.85659	93035700	93480755	AA	6.92E-06	6.59183	1	1	1	region_11	FAM53C
NC_072793.1	neutral	49654800	97923735	AA	1.51E-43	0.0218701	50837490	51503760	AA	4.27E-18	3.85659	93035700	93480755	AA	6.92E-06	6.59183	1	1	1	region_11	LOC129328105
NC_072793.1	neutral	49654800	97923735	AA	1.51E-43	0.0218701	50837490	51503760	AA	4.27E-18	3.85659	93035700	93480755	AA	6.92E-06	6.59183	1	1	1	region_11	REEP2
NC_072793.1	neutral	49654800	97923735	AA	1.51E-43	0.0218701	50837490	51503760	AA	4.27E-18	3.85659	93035700	93480755	AA	6.92E-06	6.59183	1	1	1	region_11	IP6K1
NC_072793.1	neutral	49654800	97923735	AA	1.51E-43	0.0218701	50837490	51503760	AA	4.27E-18	3.85659	93035700	93480755	AA	6.92E-06	6.59183	1	1	1	region_11	UBA7
NC_072793.1	neutral	49654800	97923735	AA	1.51E-43	0.0218701	50837490	51503760	AA	4.27E-18	3.85659	93035700	93480755	AA	6.92E-06	6.59183	1	1	1	region_11	TCTA
NC_072793.1	neutral	49654800	97923735	AA	1.51E-43	0.0218701	50837490	51503760	AA	4.27E-18	3.85659	93035700	93480755	AA	6.92E-06	6.59183	1	1	1	region_11	GMPPB
NC_072793.1	neutral	49654800	97923735	AA	1.51E-43	0.0218701	50837490	51503760	AA	4.27E-18	3.85659	93035700	93480755	AA	6.92E-06	6.59183	1	1	1	region_11	EMC3
NC_072793.1	neutral	49654800	97923735	AA	1.51E-43	0.0218701	50837490	51503760	AA	4.27E-18	3.85659	93035700	93480755	AA	6.92E-06	6.59183	1	1	1	region_11	USP4
NC_072793.1	neutral	49654800	97923735	AA	1.51E-43	0.0218701	50837490	51503760	AA	4.27E-18	3.85659	93035700	93480755	AA	6.92E-06	6.59183	1	1	1	region_11	GPX1
NC_072793.1	neutral	49654800	97923735	AA	1.51E-43	0.0218701	50837490	51503760	AA	4.27E-18	3.85659	93035700	93480755	AA	6.92E-06	6.59183	1	1	1	region_11	RHOA
NC_072793.1	neutral	49654800	97923735	AA	1.51E-43	0.0218701	50837490	51503760	AA	4.27E-18	3.85659	93035700	93480755	AA	6.92E-06	6.59183	1	1	1	region_11	TRAIP
NC_072793.1	neutral	49654800	97923735	AA	1.51E-43	0.0218701	50837490	51503760	AA	4.27E-18	3.85659	93035700	93480755	AA	6.92E-06	6.59183	1	1	1	region_11	MST1R
NC_072793.1	neutral	49654800	97923735	AA	1.51E-43	0.0218701	50837490	51503760	AA	4.27E-18	3.85659	93035700	93480755	AA	6.92E-06	6.59183	1	1	1	region_11	RBM6
NC_072793.1	neutral	49654800	97923735	AA	1.51E-43	0.0218701	50837490	51503760	AA	4.27E-18	3.85659	93035700	93480755	AA	6.92E-06	6.59183	1	1	1	region_11	GNAT1
NC_072793.1	neutral	49654800	97923735	AA	1.51E-43	0.0218701	50837490	51503760	AA	4.27E-18	3.85659	93035700	93480755	AA	6.92E-06	6.59183	1	1	1	region_11	LOC129327411
NC_072793.1	neutral	49654800	97923735	AA	1.51E-43	0.0218701	50837490	51503760	AA	4.27E-18	3.85659	93035700	93480755	AA	6.92E-06	6.59183	1	1	1	region_11	LOC129328939
NC_072793.1	neutral	49654800	97923735	AA	1.51E-43	0.0218701	50837490	51503760	AA	4.27E-18	3.85659	93035700	93480755	AA	6.92E-06	6.59183	1	1	1	region_11	APEH
NC_072793.1	neutral	49654800	97923735	AA	1.51E-43	0.0218701	50837490	51503760	AA	4.27E-18	3.85659	93035700	93480755	AA	6.92E-06	6.59183	1	1	1	region_11	MST1
NC_072793.1	neutral	49654800	97923735	AA	1.51E-43	0.0218701	50837490	51503760	AA	4.27E-18	3.85659	93035700	93480755	AA	6.92E-06	6.59183	1	1	1	region_11	IFRD2
NC_072793.1	neutral	49654800	97923735	AA	1.51E-43	0.0218701	50837490	51503760	AA	4.27E-18	3.85659	93035700	93480755	AA	6.92E-06	6.59183	1	1	1	region_11	LSMEM2
NC_072793.1	neutral	49654800	97923735	AA	1.51E-43	0.0218701	50837490	51503760	AA	4.27E-18	3.85659	93035700	93480755	AA	6.92E-06	6.59183	1	1	1	region_11	HYAL1
NC_072793.1	neutral	49654800	97923735	AA	1.51E-43	0.0218701	50837490	51503760	AA	4.27E-18	3.85659	93035700	93480755	AA	6.92E-06	6.59183	1	1	1	region_11	HYAL2
NC_072793.1	neutral	49654800	97923735	AA	1.51E-43	0.0218701	50837490	51503760	AA	4.27E-18	3.85659	93035700	93480755	AA	6.92E-06	6.59183	1	1	1	region_11	TUSC2
NC_072793.1	neutral	49654800	97923735	AA	1.51E-43	0.0218701	50837490	51503760	AA	4.27E-18	3.85659	93035700	93480755	AA	6.92E-06	6.59183	1	1	1	region_11	RASSF1
NC_072793.1	neutral	49654800	97923735	AA	1.51E-43	0.0218701	50837490	51503760	AA	4.27E-18	3.85659	93035700	93480755	AA	6.92E-06	6.59183	1	1	1	region_11	ZMYND10
NC_072793.1	neutral	49654800	97923735	AA	1.51E-43	0.0218701	50837490	51503760	AA	4.27E-18	3.85659	93035700	93480755	AA	6.92E-06	6.59183	1	1	1	region_11	LOC129329282
NC_072793.1	neutral	49654800	97923735	AA	1.51E-43	0.0218701	50837490	51503760	AA	4.27E-18	3.85659	93035700	93480755	AA	6.92E-06	6.59183	1	1	1	region_11	TMEM115
NC_072793.1	neutral	49654800	97923735	AA	1.51E-43	0.0218701	50837490	51503760	AA	4.27E-18	3.85659	93035700	93480755	AA	6.92E-06	6.59183	1	1	1	region_11	GABRB2
NC_072793.1	neutral	49654800	97923735	AA	1.51E-43	0.0218701	50837490	51503760	AA	4.27E-18	3.85659	93035700	93480755	AA	6.92E-06	6.59183	1	1	1	region_11	GABRA6
NC_072793.1	neutral	49654800	97923735	AA	1.51E-43	0.0218701	50837490	51503760	AA	4.27E-18	3.85659	93035700	93480755	AA	6.92E-06	6.59183	1	1	1	region_11	HMMR
NC_072793.1	neutral	49654800	97923735	AA	1.51E-43	0.0218701	50837490	51503760	AA	4.27E-18	3.85659	93035700	93480755	AA	6.92E-06	6.59183	1	1	1	region_11	WWC1
NC_072793.1	neutral	49654800	97923735	AA	1.51E-43	0.0218701	50837490	51503760	AA	4.27E-18	3.85659	93035700	93480755	AA	6.92E-06	6.59183	1	1	1	region_11	LOC129328245
NC_072793.1	neutral	49654800	97923735	AA	1.51E-43	0.0218701	50837490	51503760	AA	4.27E-18	3.85659	93035700	93480755	AA	6.92E-06	6.59183	1	1	1	region_11	PANK3
NC_072793.1	neutral	49654800	97923735	AA	1.51E-43	0.0218701	50837490	51503760	AA	4.27E-18	3.85659	93035700	93480755	AA	6.92E-06	6.59183	1	1	1	region_11	LCP2
NC_072793.1	neutral	49654800	97923735	AA	1.51E-43	0.0218701	50837490	51503760	AA	4.27E-18	3.85659	93035700	93480755	AA	6.92E-06	6.59183	1	1	1	region_11	KCNIP1
NC_072793.1	neutral	49654800	97923735	AA	1.51E-43	0.0218701	50837490	51503760	AA	4.27E-18	3.85659	93035700	93480755	AA	6.92E-06	6.59183	1	1	1	region_11	IL12B
NC_072793.1	neutral	49654800	97923735	AA	1.51E-43	0.0218701	50837490	51503760	AA	4.27E-18	3.85659	93035700	93480755	AA	6.92E-06	6.59183	1	1	1	region_11	HTR4
NC_072793.1	neutral	49654800	97923735	AA	1.51E-43	0.0218701	50837490	51503760	AA	4.27E-18	3.85659	93035700	93480755	AA	6.92E-06	6.59183	1	1	1	region_11	ARHGEF37
NC_072793.1	neutral	49654800	97923735	AA	1.51E-43	0.0218701	50837490	51503760	AA	4.27E-18	3.85659	93035700	93480755	AA	6.92E-06	6.59183	1	1	1	region_11	CSNK1A1
NC_072793.1	neutral	49654800	97923735	AA	1.51E-43	0.0218701	50837490	51503760	AA	4.27E-18	3.85659	93035700	93480755	AA	6.92E-06	6.59183	1	1	1	region_11	IL17B
NC_072793.1	neutral	49654800	97923735	AA	1.51E-43	0.0218701	50837490	51503760	AA	4.27E-18	3.85659	93035700	93480755	AA	6.92E-06	6.59183	1	1	1	region_11	ABLIM3
NC_072793.1	neutral	49654800	97923735	AA	1.51E-43	0.0218701	50837490	51503760	AA	4.27E-18	3.85659	93035700	93480755	AA	6.92E-06	6.59183	1	1	1	region_11	SH3TC2
NC_072793.1	neutral	49654800	97923735	AA	1.51E-43	0.0218701	50837490	51503760	AA	4.27E-18	3.85659	93035700	93480755	AA	6.92E-06	6.59183	1	1	1	region_11	ADRB2
NC_072793.1	neutral	49654800	97923735	AA	1.51E-43	0.0218701	50837490	51503760	AA	4.27E-18	3.85659	93035700	93480755	AA	6.92E-06	6.59183	1	1	1	region_11	UBTD2
NC_072793.1	neutral	49654800	97923735	AA	1.51E-43	0.0218701	50837490	51503760	AA	4.27E-18	3.85659	93035700	93480755	AA	6.92E-06	6.59183	1	1	1	region_11	STK10
NC_072793.1	neutral	49654800	97923735	AA	1.51E-43	0.0218701	50837490	51503760	AA	4.27E-18	3.85659	93035700	93480755	AA	6.92E-06	6.59183	1	1	1	region_11	SH3PXD2B
NC_072793.1	neutral	49654800	97923735	AA	1.51E-43	0.0218701	50837490	51503760	AA	4.27E-18	3.85659	93035700	93480755	AA	6.92E-06	6.59183	1	1	1	region_11	NEURL1B
NC_072793.1	neutral	49654800	97923735	AA	1.51E-43	0.0218701	50837490	51503760	AA	4.27E-18	3.85659	93035700	93480755	AA	6.92E-06	6.59183	1	1	1	region_11	LOC129328811
NC_072793.1	neutral	49654800	97923735	AA	1.51E-43	0.0218701	50837490	51503760	AA	4.27E-18	3.85659	93035700	93480755	AA	6.92E-06	6.59183	1	1	1	region_11	CPEB4
NC_072793.1	neutral	49654800	97923735	AA	1.51E-43	0.0218701	50837490	51503760	AA	4.27E-18	3.85659	93035700	93480755	AA	6.92E-06	6.59183	1	1	1	region_11	NSG2
NC_072793.1	neutral	49654800	97923735	AA	1.51E-43	0.0218701	50837490	51503760	AA	4.27E-18	3.85659	93035700	93480755	AA	6.92E-06	6.59183	1	1	1	region_11	DPYSL3
NC_072793.1	neutral	49654800	97923735	AA	1.51E-43	0.0218701	50837490	51503760	AA	4.27E-18	3.85659	93035700	93480755	AA	6.92E-06	6.59183	1	1	1	region_11	STK32A
NC_072793.1	neutral	49654800	97923735	AA	1.51E-43	0.0218701	50837490	51503760	AA	4.27E-18	3.85659	93035700	93480755	AA	6.92E-06	6.59183	1	1	1	region_11	RBM27
NC_072793.1	neutral	49654800	97923735	AA	1.51E-43	0.0218701	50837490	51503760	AA	4.27E-18	3.85659	93035700	93480755	AA	6.92E-06	6.59183	1	1	1	region_11	NR3C1
NC_072793.1	neutral	49654800	97923735	AA	1.51E-43	0.0218701	50837490	51503760	AA	4.27E-18	3.85659	93035700	93480755	AA	6.92E-06	6.59183	1	1	1	region_11	FGF1
NC_072793.1	neutral	49654800	97923735	AA	1.51E-43	0.0218701	50837490	51503760	AA	4.27E-18	3.85659	93035700	93480755	AA	6.92E-06	6.59183	1	1	1	region_11	RNF14
NC_072793.1	neutral	49654800	97923735	AA	1.51E-43	0.0218701	50837490	51503760	AA	4.27E-18	3.85659	93035700	93480755	AA	6.92E-06	6.59183	1	1	1	region_11	RAD50
NC_072793.1	neutral	49654800	97923735	AA	1.51E-43	0.0218701	50837490	51503760	AA	4.27E-18	3.85659	93035700	93480755	AA	6.92E-06	6.59183	1	1	1	region_11	SLC22A4
NC_072793.1	neutral	49654800	97923735	AA	1.51E-43	0.0218701	50837490	51503760	AA	4.27E-18	3.85659	93035700	93480755	AA	6.92E-06	6.59183	1	1	1	region_11	ACSL6
NC_072793.1	neutral	49654800	97923735	AA	1.51E-43	0.0218701	50837490	51503760	AA	4.27E-18	3.85659	93035700	93480755	AA	6.92E-06	6.59183	1	1	1	region_11	RAPGEF6
NC_072793.1	neutral	49654800	97923735	AA	1.51E-43	0.0218701	50837490	51503760	AA	4.27E-18	3.85659	93035700	93480755	AA	6.92E-06	6.59183	1	1	1	region_11	TCF7
NC_072793.1	neutral	49654800	97923735	AA	1.51E-43	0.0218701	50837490	51503760	AA	4.27E-18	3.85659	93035700	93480755	AA	6.92E-06	6.59183	1	1	1	region_11	SKP1
NC_072793.1	neutral	49654800	97923735	AA	1.51E-43	0.0218701	50837490	51503760	AA	4.27E-18	3.85659	93035700	93480755	AA	6.92E-06	6.59183	1	1	1	region_11	UBE2B
NC_072793.1	neutral	49654800	97923735	AA	1.51E-43	0.0218701	50837490	51503760	AA	4.27E-18	3.85659	93035700	93480755	AA	6.92E-06	6.59183	1	1	1	region_11	JADE2
NC_072793.1	neutral	49654800	97923735	AA	1.51E-43	0.0218701	50837490	51503760	AA	4.27E-18	3.85659	93035700	93480755	AA	6.92E-06	6.59183	1	1	1	region_11	SAR1B
NC_072793.1	neutral	49654800	97923735	AA	1.51E-43	0.0218701	50837490	51503760	AA	4.27E-18	3.85659	93035700	93480755	AA	6.92E-06	6.59183	1	1	1	region_11	DDX46
NC_072793.1	neutral	49654800	97923735	AA	1.51E-43	0.0218701	50837490	51503760	AA	4.27E-18	3.85659	93035700	93480755	AA	6.92E-06	6.59183	1	1	1	region_11	PCBD2
NC_072793.1	neutral	49654800	97923735	AA	1.51E-43	0.0218701	50837490	51503760	AA	4.27E-18	3.85659	93035700	93480755	AA	6.92E-06	6.59183	1	1	1	region_11	LOC129327476
NC_072793.1	neutral	49654800	97923735	AA	1.51E-43	0.0218701	50837490	51503760	AA	4.27E-18	3.85659	93035700	93480755	AA	6.92E-06	6.59183	1	1	1	region_11	LOC129328399
NC_072793.1	neutral	49654800	97923735	AA	1.51E-43	0.0218701	50837490	51503760	AA	4.27E-18	3.85659	93035700	93480755	AA	6.92E-06	6.59183	1	1	1	region_11	TRPC7
NC_072793.1	neutral	49654800	97923735	AA	1.51E-43	0.0218701	50837490	51503760	AA	4.27E-18	3.85659	93035700	93480755	AA	6.92E-06	6.59183	1	1	1	region_11	MYOT
NC_072793.1	neutral	49654800	97923735	AA	1.51E-43	0.0218701	50837490	51503760	AA	4.27E-18	3.85659	93035700	93480755	AA	6.92E-06	6.59183	1	1	1	region_11	FAM13B
NC_072793.1	neutral	49654800	97923735	AA	1.51E-43	0.0218701	50837490	51503760	AA	4.27E-18	3.85659	93035700	93480755	AA	6.92E-06	6.59183	1	1	1	region_11	RASGEF1C
NC_072793.1	neutral	49654800	97923735	AA	1.51E-43	0.0218701	50837490	51503760	AA	4.27E-18	3.85659	93035700	93480755	AA	6.92E-06	6.59183	1	1	1	region_11	GFPT2
NC_072793.1	neutral	49654800	97923735	AA	1.51E-43	0.0218701	50837490	51503760	AA	4.27E-18	3.85659	93035700	93480755	AA	6.92E-06	6.59183	1	1	1	region_11	RUFY1
NC_072793.1	neutral	49654800	97923735	AA	1.51E-43	0.0218701	50837490	51503760	AA	4.27E-18	3.85659	93035700	93480755	AA	6.92E-06	6.59183	1	1	1	region_11	MAML1
NC_072793.1	neutral	49654800	97923735	AA	1.51E-43	0.0218701	50837490	51503760	AA	4.27E-18	3.85659	93035700	93480755	AA	6.92E-06	6.59183	1	1	1	region_11	MGAT4B
NC_072793.1	neutral	49654800	97923735	AA	1.51E-43	0.0218701	50837490	51503760	AA	4.27E-18	3.85659	93035700	93480755	AA	6.92E-06	6.59183	1	1	1	region_11	TBC1D9B
NC_072793.1	neutral	49654800	97923735	AA	1.51E-43	0.0218701	50837490	51503760	AA	4.27E-18	3.85659	93035700	93480755	AA	6.92E-06	6.59183	1	1	1	region_11	FLT4
NC_072793.1	neutral	49654800	97923735	AA	1.51E-43	0.0218701	50837490	51503760	AA	4.27E-18	3.85659	93035700	93480755	AA	6.92E-06	6.59183	1	1	1	region_11	CSF1R
NC_072793.1	neutral	49654800	97923735	AA	1.51E-43	0.0218701	50837490	51503760	AA	4.27E-18	3.85659	93035700	93480755	AA	6.92E-06	6.59183	1	1	1	region_11	PDGFRB
NC_072793.1	neutral	49654800	97923735	AA	1.51E-43	0.0218701	50837490	51503760	AA	4.27E-18	3.85659	93035700	93480755	AA	6.92E-06	6.59183	1	1	1	region_11	CDX1
NC_072793.1	neutral	49654800	97923735	AA	1.51E-43	0.0218701	50837490	51503760	AA	4.27E-18	3.85659	93035700	93480755	AA	6.92E-06	6.59183	1	1	1	region_11	CAMK2A
NC_072793.1	neutral	49654800	97923735	AA	1.51E-43	0.0218701	50837490	51503760	AA	4.27E-18	3.85659	93035700	93480755	AA	6.92E-06	6.59183	1	1	1	region_11	CD74
NC_072793.1	neutral	49654800	97923735	AA	1.51E-43	0.0218701	50837490	51503760	AA	4.27E-18	3.85659	93035700	93480755	AA	6.92E-06	6.59183	1	1	1	region_11	LOC129327309
NC_072793.1	neutral	49654800	97923735	AA	1.51E-43	0.0218701	50837490	51503760	AA	4.27E-18	3.85659	93035700	93480755	AA	6.92E-06	6.59183	1	1	1	region_11	ANXA6
NC_072793.1	neutral	49654800	97923735	AA	1.51E-43	0.0218701	50837490	51503760	AA	4.27E-18	3.85659	93035700	93480755	AA	6.92E-06	6.59183	1	1	1	region_11	SPARC
NC_072793.1	neutral	49654800	97923735	AA	1.51E-43	0.0218701	50837490	51503760	AA	4.27E-18	3.85659	93035700	93480755	AA	6.92E-06	6.59183	1	1	1	region_11	GRIA1
NC_072793.1	neutral	49654800	97923735	AA	1.51E-43	0.0218701	50837490	51503760	AA	4.27E-18	3.85659	93035700	93480755	AA	6.92E-06	6.59183	1	1	1	region_11	SAP30L
NC_072793.1	neutral	49654800	97923735	AA	1.51E-43	0.0218701	50837490	51503760	AA	4.27E-18	3.85659	93035700	93480755	AA	6.92E-06	6.59183	1	1	1	region_11	LARP1
NC_072793.1	neutral	49654800	97923735	AA	1.51E-43	0.0218701	50837490	51503760	AA	4.27E-18	3.85659	93035700	93480755	AA	6.92E-06	6.59183	1	1	1	region_11	CNOT8
NC_072793.1	neutral	49654800	97923735	AA	1.51E-43	0.0218701	50837490	51503760	AA	4.27E-18	3.85659	93035700	93480755	AA	6.92E-06	6.59183	1	1	1	region_11	ITK
NC_072793.1	neutral	49654800	97923735	AA	1.51E-43	0.0218701	50837490	51503760	AA	4.27E-18	3.85659	93035700	93480755	AA	6.92E-06	6.59183	1	1	1	region_11	CYFIP2
NC_072793.1	neutral	49654800	97923735	AA	1.51E-43	0.0218701	50837490	51503760	AA	4.27E-18	3.85659	93035700	93480755	AA	6.92E-06	6.59183	1	1	1	region_11	ADAM19
NC_072793.1	neutral	49654800	97923735	AA	1.51E-43	0.0218701	50837490	51503760	AA	4.27E-18	3.85659	93035700	93480755	AA	6.92E-06	6.59183	1	1	1	region_11	LSM11
NC_072793.1	neutral	49654800	97923735	AA	1.51E-43	0.0218701	50837490	51503760	AA	4.27E-18	3.85659	93035700	93480755	AA	6.92E-06	6.59183	1	1	1	region_11	CLINT1
NC_072793.1	neutral	49654800	97923735	AA	1.51E-43	0.0218701	50837490	51503760	AA	4.27E-18	3.85659	93035700	93480755	AA	6.92E-06	6.59183	1	1	1	region_11	RNF145
NC_072793.1	neutral	49654800	97923735	AA	1.51E-43	0.0218701	50837490	51503760	AA	4.27E-18	3.85659	93035700	93480755	AA	6.92E-06	6.59183	1	1	1	region_11	CPLX2
NC_072793.1	neutral	49654800	97923735	AA	1.51E-43	0.0218701	50837490	51503760	AA	4.27E-18	3.85659	93035700	93480755	AA	6.92E-06	6.59183	1	1	1	region_11	RNF44
NC_072793.1	neutral	49654800	97923735	AA	1.51E-43	0.0218701	50837490	51503760	AA	4.27E-18	3.85659	93035700	93480755	AA	6.92E-06	6.59183	1	1	1	region_11	EIF4E1B
NC_072793.1	neutral	49654800	97923735	AA	1.51E-43	0.0218701	50837490	51503760	AA	4.27E-18	3.85659	93035700	93480755	AA	6.92E-06	6.59183	1	1	1	region_11	UIMC1
NC_072793.1	neutral	49654800	97923735	AA	1.51E-43	0.0218701	50837490	51503760	AA	4.27E-18	3.85659	93035700	93480755	AA	6.92E-06	6.59183	1	1	1	region_11	NSD1
NC_072793.1	neutral	49654800	97923735	AA	1.51E-43	0.0218701	50837490	51503760	AA	4.27E-18	3.85659	93035700	93480755	AA	6.92E-06	6.59183	1	1	1	region_11	LOC129326966
NC_072793.1	neutral	49654800	97923735	AA	1.51E-43	0.0218701	50837490	51503760	AA	4.27E-18	3.85659	93035700	93480755	AA	6.92E-06	6.59183	1	1	1	region_11	PDLIM7
NC_072793.1	neutral	49654800	97923735	AA	1.51E-43	0.0218701	50837490	51503760	AA	4.27E-18	3.85659	93035700	93480755	AA	6.92E-06	6.59183	1	1	1	region_11	GRK6
NC_072793.1	neutral	49654800	97923735	AA	1.51E-43	0.0218701	50837490	51503760	AA	4.27E-18	3.85659	93035700	93480755	AA	6.92E-06	6.59183	1	1	1	region_11	KDM3B
NC_072793.1	neutral	49654800	97923735	AA	1.51E-43	0.0218701	50837490	51503760	AA	4.27E-18	3.85659	93035700	93480755	AA	6.92E-06	6.59183	1	1	1	region_11	DAG1
NC_072793.1	neutral	49654800	97923735	AA	1.51E-43	0.0218701	50837490	51503760	AA	4.27E-18	3.85659	93035700	93480755	AA	6.92E-06	6.59183	1	1	1	region_11	RNF123
NC_072793.1	neutral	49654800	97923735	AA	1.51E-43	0.0218701	50837490	51503760	AA	4.27E-18	3.85659	93035700	93480755	AA	6.92E-06	6.59183	1	1	1	region_11	FANCD2
NC_072793.1	neutral	49654800	97923735	AA	1.51E-43	0.0218701	50837490	51503760	AA	4.27E-18	3.85659	93035700	93480755	AA	6.92E-06	6.59183	1	1	1	region_11	CAMKV
NC_072793.1	neutral	49654800	97923735	AA	1.51E-43	0.0218701	50837490	51503760	AA	4.27E-18	3.85659	93035700	93480755	AA	6.92E-06	6.59183	1	1	1	region_11	RBM5
NC_072793.1	neutral	49654800	97923735	AA	1.51E-43	0.0218701	50837490	51503760	AA	4.27E-18	3.85659	93035700	93480755	AA	6.92E-06	6.59183	1	1	1	region_11	SEMA3F
NC_072793.1	neutral	49654800	97923735	AA	1.51E-43	0.0218701	50837490	51503760	AA	4.27E-18	3.85659	93035700	93480755	AA	6.92E-06	6.59183	1	1	1	region_11	GNAI2
NC_072793.1	neutral	49654800	97923735	AA	1.51E-43	0.0218701	50837490	51503760	AA	4.27E-18	3.85659	93035700	93480755	AA	6.92E-06	6.59183	1	1	1	region_11	SEMA3B
NC_072793.1	neutral	49654800	97923735	AA	1.51E-43	0.0218701	50837490	51503760	AA	4.27E-18	3.85659	93035700	93480755	AA	6.92E-06	6.59183	1	1	1	region_11	BSN
NC_072793.1	neutral	49654800	97923735	AA	1.51E-43	0.0218701	50837490	51503760	AA	4.27E-18	3.85659	93035700	93480755	AA	6.92E-06	6.59183	1	1	1	region_11	LOC129327419
NC_072793.1	neutral	49654800	97923735	AA	1.51E-43	0.0218701	50837490	51503760	AA	4.27E-18	3.85659	93035700	93480755	AA	6.92E-06	6.59183	1	1	1	region_11	NAA80
NC_072793.1	neutral	49654800	97923735	AA	1.51E-43	0.0218701	50837490	51503760	AA	4.27E-18	3.85659	93035700	93480755	AA	6.92E-06	6.59183	1	1	1	region_11	NPRL2
NC_072793.1	neutral	49654800	97923735	AA	1.51E-43	0.0218701	50837490	51503760	AA	4.27E-18	3.85659	93035700	93480755	AA	6.92E-06	6.59183	1	1	1	region_11	TENM2
NC_072793.1	neutral	49654800	97923735	AA	1.51E-43	0.0218701	50837490	51503760	AA	4.27E-18	3.85659	93035700	93480755	AA	6.92E-06	6.59183	1	1	1	region_11	SLIT3
NC_072793.1	neutral	49654800	97923735	AA	1.51E-43	0.0218701	50837490	51503760	AA	4.27E-18	3.85659	93035700	93480755	AA	6.92E-06	6.59183	1	1	1	region_11	DOCK2
NC_072793.1	neutral	49654800	97923735	AA	1.51E-43	0.0218701	50837490	51503760	AA	4.27E-18	3.85659	93035700	93480755	AA	6.92E-06	6.59183	1	1	1	region_11	ERGIC1
NC_072793.1	neutral	49654800	97923735	AA	1.51E-43	0.0218701	50837490	51503760	AA	4.27E-18	3.85659	93035700	93480755	AA	6.92E-06	6.59183	1	1	1	region_11	PPP2R2B
NC_072793.1	neutral	49654800	97923735	AA	1.51E-43	0.0218701	50837490	51503760	AA	4.27E-18	3.85659	93035700	93480755	AA	6.92E-06	6.59183	1	1	1	region_11	ARHGAP26
NC_072793.1	neutral	49654800	97923735	AA	1.51E-43	0.0218701	50837490	51503760	AA	4.27E-18	3.85659	93035700	93480755	AA	6.92E-06	6.59183	1	1	1	region_11	SEPTIN8
NC_072793.1	neutral	49654800	97923735	AA	1.51E-43	0.0218701	50837490	51503760	AA	4.27E-18	3.85659	93035700	93480755	AA	6.92E-06	6.59183	1	1	1	region_11	FSTL4
NC_072793.1	neutral	49654800	97923735	AA	1.51E-43	0.0218701	50837490	51503760	AA	4.27E-18	3.85659	93035700	93480755	AA	6.92E-06	6.59183	1	1	1	region_11	SPOCK1
NC_072793.1	neutral	49654800	97923735	AA	1.51E-43	0.0218701	50837490	51503760	AA	4.27E-18	3.85659	93035700	93480755	AA	6.92E-06	6.59183	1	1	1	region_11	LOC129327368
NC_072793.1	neutral	49654800	97923735	AA	1.51E-43	0.0218701	50837490	51503760	AA	4.27E-18	3.85659	93035700	93480755	AA	6.92E-06	6.59183	1	1	1	region_11	ADAMTS2
NC_072793.1	neutral	49654800	97923735	AA	1.51E-43	0.0218701	50837490	51503760	AA	4.27E-18	3.85659	93035700	93480755	AA	6.92E-06	6.59183	1	1	1	region_11	LOC129328983
NC_072793.1	neutral	49654800	97923735	AA	1.51E-43	0.0218701	50837490	51503760	AA	4.27E-18	3.85659	93035700	93480755	AA	6.92E-06	6.59183	1	1	1	region_11	GALNT10
NC_072793.1	neutral	49654800	97923735	AA	1.51E-43	0.0218701	50837490	51503760	AA	4.27E-18	3.85659	93035700	93480755	AA	6.92E-06	6.59183	1	1	1	region_11	SGCD
NC_072793.1	neutral	49654800	97923735	AA	1.51E-43	0.0218701	50837490	51503760	AA	4.27E-18	3.85659	93035700	93480755	AA	6.92E-06	6.59183	1	1	1	region_11	EBF1
NC_072793.1	neutral	49654800	97923735	AA	1.51E-43	0.0218701	50837490	51503760	AA	4.27E-18	3.85659	93035700	93480755	AA	6.92E-06	6.59183	1	1	1	region_11	CDHR4
NC_072793.1	neutral	49654800	97923735	AA	1.51E-43	0.0218701	50837490	51503760	AA	4.27E-18	3.85659	93035700	93480755	AA	6.92E-06	6.59183	1	1	1	region_11	MON1A
NC_072793.1	neutral	49654800	97923735	AA	1.51E-43	0.0218701	50837490	51503760	AA	4.27E-18	3.85659	93035700	93480755	AA	6.92E-06	6.59183	1	1	1	region_11	SLC38A3
NC_072793.1	neutral	49654800	97923735	AA	1.51E-43	0.0218701	50837490	51503760	AA	4.27E-18	3.85659	93035700	93480755	AA	6.92E-06	6.59183	1	1	1	region_11	CACNA2D2
NC_072793.1	neutral	49654800	97923735	AA	1.51E-43	0.0218701	50837490	51503760	AA	4.27E-18	3.85659	93035700	93480755	AA	6.92E-06	6.59183	1	1	1	region_11	GABRA1
NC_072793.1	neutral	49654800	97923735	AA	1.51E-43	0.0218701	50837490	51503760	AA	4.27E-18	3.85659	93035700	93480755	AA	6.92E-06	6.59183	1	1	1	region_11	TGFBI
NC_072793.1	neutral	49654800	97923735	AA	1.51E-43	0.0218701	50837490	51503760	AA	4.27E-18	3.85659	93035700	93480755	AA	6.92E-06	6.59183	1	1	1	region_11	HK3
NC_072793.1	neutral	49654800	97923735	AA	1.51E-43	0.0218701	50837490	51503760	AA	4.27E-18	3.85659	93035700	93480755	AA	6.92E-06	6.59183	1	1	1	region_11	KCTD16
NC_072793.1	neutral	49654800	97923735	AA	1.51E-43	0.0218701	50837490	51503760	AA	4.27E-18	3.85659	76374110	78080850	AA	1.80E-13	2.10631	1	1	1	region_12	LOC129327586
NC_072793.1	neutral	49654800	97923735	AA	1.51E-43	0.0218701	50837490	51503760	AA	4.27E-18	3.85659	76374110	78080850	AA	1.80E-13	2.10631	1	1	1	region_12	NUDCD2
NC_072793.1	neutral	49654800	97923735	AA	1.51E-43	0.0218701	50837490	51503760	AA	4.27E-18	3.85659	76374110	78080850	AA	1.80E-13	2.10631	1	1	1	region_12	LOC129327587
NC_072793.1	neutral	49654800	97923735	AA	1.51E-43	0.0218701	50837490	51503760	AA	4.27E-18	3.85659	76374110	78080850	AA	1.80E-13	2.10631	1	1	1	region_12	FOXI1
NC_072793.1	neutral	49654800	97923735	AA	1.51E-43	0.0218701	50837490	51503760	AA	4.27E-18	3.85659	76374110	78080850	AA	1.80E-13	2.10631	1	1	1	region_12	LOC129327589
NC_072793.1	neutral	49654800	97923735	AA	1.51E-43	0.0218701	50837490	51503760	AA	4.27E-18	3.85659	76374110	78080850	AA	1.80E-13	2.10631	1	1	1	region_12	LOC129327590
NC_072793.1	neutral	49654800	97923735	AA	1.51E-43	0.0218701	50837490	51503760	AA	4.27E-18	3.85659	76374110	78080850	AA	1.80E-13	2.10631	1	1	1	region_12	PCYOX1L
NC_072793.1	neutral	49654800	97923735	AA	1.51E-43	0.0218701	50837490	51503760	AA	4.27E-18	3.85659	76374110	78080850	AA	1.80E-13	2.10631	1	1	1	region_12	DUSP1
NC_072793.1	neutral	49654800	97923735	AA	1.51E-43	0.0218701	50837490	51503760	AA	4.27E-18	3.85659	76374110	78080850	AA	1.80E-13	2.10631	1	1	1	region_12	TRNAT-UGU
NC_072793.1	neutral	49654800	97923735	AA	1.51E-43	0.0218701	50837490	51503760	AA	4.27E-18	3.85659	76374110	78080850	AA	1.80E-13	2.10631	1	1	1	region_12	NKX2-5
NC_072793.1	neutral	49654800	97923735	AA	1.51E-43	0.0218701	50837490	51503760	AA	4.27E-18	3.85659	76374110	78080850	AA	1.80E-13	2.10631	1	1	1	region_12	LOC129329194
NC_072793.1	neutral	49654800	97923735	AA	1.51E-43	0.0218701	50837490	51503760	AA	4.27E-18	3.85659	76374110	78080850	AA	1.80E-13	2.10631	1	1	1	region_12	LOC129329321
NC_072793.1	neutral	49654800	97923735	AA	1.51E-43	0.0218701	50837490	51503760	AA	4.27E-18	3.85659	76374110	78080850	AA	1.80E-13	2.10631	1	1	1	region_12	DRD1
NC_072793.1	neutral	49654800	97923735	AA	1.51E-43	0.0218701	50837490	51503760	AA	4.27E-18	3.85659	76374110	78080850	AA	1.80E-13	2.10631	1	1	1	region_12	TRNAV-GAC
NC_072793.1	neutral	49654800	97923735	AA	1.51E-43	0.0218701	50837490	51503760	AA	4.27E-18	3.85659	76374110	78080850	AA	1.80E-13	2.10631	1	1	1	region_12	GPR151
NC_072793.1	neutral	49654800	97923735	AA	1.51E-43	0.0218701	50837490	51503760	AA	4.27E-18	3.85659	76374110	78080850	AA	1.80E-13	2.10631	1	1	1	region_12	POU4F3
NC_072793.1	neutral	49654800	97923735	AA	1.51E-43	0.0218701	50837490	51503760	AA	4.27E-18	3.85659	76374110	78080850	AA	1.80E-13	2.10631	1	1	1	region_12	LOC129327593
NC_072793.1	neutral	49654800	97923735	AA	1.51E-43	0.0218701	50837490	51503760	AA	4.27E-18	3.85659	76374110	78080850	AA	1.80E-13	2.10631	1	1	1	region_12	LOC129327430
NC_072793.1	neutral	49654800	97923735	AA	1.51E-43	0.0218701	50837490	51503760	AA	4.27E-18	3.85659	76374110	78080850	AA	1.80E-13	2.10631	1	1	1	region_12	GNPDA1
NC_072793.1	neutral	49654800	97923735	AA	1.51E-43	0.0218701	50837490	51503760	AA	4.27E-18	3.85659	76374110	78080850	AA	1.80E-13	2.10631	1	1	1	region_12	ZCCHC10
NC_072793.1	neutral	49654800	97923735	AA	1.51E-43	0.0218701	50837490	51503760	AA	4.27E-18	3.85659	76374110	78080850	AA	1.80E-13	2.10631	1	1	1	region_12	LEAP2
NC_072793.1	neutral	49654800	97923735	AA	1.51E-43	0.0218701	50837490	51503760	AA	4.27E-18	3.85659	76374110	78080850	AA	1.80E-13	2.10631	1	1	1	region_12	LOC129327595
NC_072793.1	neutral	49654800	97923735	AA	1.51E-43	0.0218701	50837490	51503760	AA	4.27E-18	3.85659	76374110	78080850	AA	1.80E-13	2.10631	1	1	1	region_12	MEIKIN
NC_072793.1	neutral	49654800	97923735	AA	1.51E-43	0.0218701	50837490	51503760	AA	4.27E-18	3.85659	76374110	78080850	AA	1.80E-13	2.10631	1	1	1	region_12	LOC129329488
NC_072793.1	neutral	49654800	97923735	AA	1.51E-43	0.0218701	50837490	51503760	AA	4.27E-18	3.85659	76374110	78080850	AA	1.80E-13	2.10631	1	1	1	region_12	LOC129327597
NC_072793.1	neutral	49654800	97923735	AA	1.51E-43	0.0218701	50837490	51503760	AA	4.27E-18	3.85659	76374110	78080850	AA	1.80E-13	2.10631	1	1	1	region_12	CDKN2AIPNL
NC_072793.1	neutral	49654800	97923735	AA	1.51E-43	0.0218701	50837490	51503760	AA	4.27E-18	3.85659	76374110	78080850	AA	1.80E-13	2.10631	1	1	1	region_12	LOC129327178
NC_072793.1	neutral	49654800	97923735	AA	1.51E-43	0.0218701	50837490	51503760	AA	4.27E-18	3.85659	76374110	78080850	AA	1.80E-13	2.10631	1	1	1	region_12	NEUROG1
NC_072793.1	neutral	49654800	97923735	AA	1.51E-43	0.0218701	50837490	51503760	AA	4.27E-18	3.85659	76374110	78080850	AA	1.80E-13	2.10631	1	1	1	region_12	LOC129326950
NC_072793.1	neutral	49654800	97923735	AA	1.51E-43	0.0218701	50837490	51503760	AA	4.27E-18	3.85659	76374110	78080850	AA	1.80E-13	2.10631	1	1	1	region_12	SMIM32
NC_072793.1	neutral	49654800	97923735	AA	1.51E-43	0.0218701	50837490	51503760	AA	4.27E-18	3.85659	76374110	78080850	AA	1.80E-13	2.10631	1	1	1	region_12	HNRNPA0
NC_072793.1	neutral	49654800	97923735	AA	1.51E-43	0.0218701	50837490	51503760	AA	4.27E-18	3.85659	76374110	78080850	AA	1.80E-13	2.10631	1	1	1	region_12	LOC129329103
NC_072793.1	neutral	49654800	97923735	AA	1.51E-43	0.0218701	50837490	51503760	AA	4.27E-18	3.85659	76374110	78080850	AA	1.80E-13	2.10631	1	1	1	region_12	LOC129327004
NC_072793.1	neutral	49654800	97923735	AA	1.51E-43	0.0218701	50837490	51503760	AA	4.27E-18	3.85659	76374110	78080850	AA	1.80E-13	2.10631	1	1	1	region_12	WNT8A
NC_072793.1	neutral	49654800	97923735	AA	1.51E-43	0.0218701	50837490	51503760	AA	4.27E-18	3.85659	76374110	78080850	AA	1.80E-13	2.10631	1	1	1	region_12	LOC129328655
NC_072793.1	neutral	49654800	97923735	AA	1.51E-43	0.0218701	50837490	51503760	AA	4.27E-18	3.85659	76374110	78080850	AA	1.80E-13	2.10631	1	1	1	region_12	LOC129327603
NC_072793.1	neutral	49654800	97923735	AA	1.51E-43	0.0218701	50837490	51503760	AA	4.27E-18	3.85659	76374110	78080850	AA	1.80E-13	2.10631	1	1	1	region_12	LOC129329020
NC_072793.1	neutral	49654800	97923735	AA	1.51E-43	0.0218701	50837490	51503760	AA	4.27E-18	3.85659	76374110	78080850	AA	1.80E-13	2.10631	1	1	1	region_12	CBY3
NC_072793.1	neutral	49654800	97923735	AA	1.51E-43	0.0218701	50837490	51503760	AA	4.27E-18	3.85659	76374110	78080850	AA	1.80E-13	2.10631	1	1	1	region_12	SQSTM1
NC_072793.1	neutral	49654800	97923735	AA	1.51E-43	0.0218701	50837490	51503760	AA	4.27E-18	3.85659	76374110	78080850	AA	1.80E-13	2.10631	1	1	1	region_12	LOC129327310
NC_072793.1	neutral	49654800	97923735	AA	1.51E-43	0.0218701	50837490	51503760	AA	4.27E-18	3.85659	76374110	78080850	AA	1.80E-13	2.10631	1	1	1	region_12	LOC129329303
NC_072793.1	neutral	49654800	97923735	AA	1.51E-43	0.0218701	50837490	51503760	AA	4.27E-18	3.85659	76374110	78080850	AA	1.80E-13	2.10631	1	1	1	region_12	LOC129329457
NC_072793.1	neutral	49654800	97923735	AA	1.51E-43	0.0218701	50837490	51503760	AA	4.27E-18	3.85659	76374110	78080850	AA	1.80E-13	2.10631	1	1	1	region_12	ATOX1
NC_072793.1	neutral	49654800	97923735	AA	1.51E-43	0.0218701	50837490	51503760	AA	4.27E-18	3.85659	76374110	78080850	AA	1.80E-13	2.10631	1	1	1	region_12	HAND1
NC_072793.1	neutral	49654800	97923735	AA	1.51E-43	0.0218701	50837490	51503760	AA	4.27E-18	3.85659	76374110	78080850	AA	1.80E-13	2.10631	1	1	1	region_12	LOC129328823
NC_072793.1	neutral	49654800	97923735	AA	1.51E-43	0.0218701	50837490	51503760	AA	4.27E-18	3.85659	76374110	78080850	AA	1.80E-13	2.10631	1	1	1	region_12	MED7
NC_072793.1	neutral	49654800	97923735	AA	1.51E-43	0.0218701	50837490	51503760	AA	4.27E-18	3.85659	76374110	78080850	AA	1.80E-13	2.10631	1	1	1	region_12	LOC129327611
NC_072793.1	neutral	49654800	97923735	AA	1.51E-43	0.0218701	50837490	51503760	AA	4.27E-18	3.85659	76374110	78080850	AA	1.80E-13	2.10631	1	1	1	region_12	LOC129328854
NC_072793.1	neutral	49654800	97923735	AA	1.51E-43	0.0218701	50837490	51503760	AA	4.27E-18	3.85659	76374110	78080850	AA	1.80E-13	2.10631	1	1	1	region_12	LOC129326906
NC_072793.1	neutral	49654800	97923735	AA	1.51E-43	0.0218701	50837490	51503760	AA	4.27E-18	3.85659	76374110	78080850	AA	1.80E-13	2.10631	1	1	1	region_12	LOC129329460
NC_072793.1	neutral	49654800	97923735	AA	1.51E-43	0.0218701	50837490	51503760	AA	4.27E-18	3.85659	76374110	78080850	AA	1.80E-13	2.10631	1	1	1	region_12	KIAA1191
NC_072793.1	neutral	49654800	97923735	AA	1.51E-43	0.0218701	50837490	51503760	AA	4.27E-18	3.85659	76374110	78080850	AA	1.80E-13	2.10631	1	1	1	region_12	ARL10
NC_072793.1	neutral	49654800	97923735	AA	1.51E-43	0.0218701	50837490	51503760	AA	4.27E-18	3.85659	76374110	78080850	AA	1.80E-13	2.10631	1	1	1	region_12	RAB24
NC_072793.1	neutral	49654800	97923735	AA	1.51E-43	0.0218701	50837490	51503760	AA	4.27E-18	3.85659	76374110	78080850	AA	1.80E-13	2.10631	1	1	1	region_12	MXD3
NC_072793.1	neutral	49654800	97923735	AA	1.51E-43	0.0218701	50837490	51503760	AA	4.27E-18	3.85659	76374110	78080850	AA	1.80E-13	2.10631	1	1	1	region_12	PRR7
NC_072793.1	neutral	49654800	97923735	AA	1.51E-43	0.0218701	50837490	51503760	AA	4.27E-18	3.85659	76374110	78080850	AA	1.80E-13	2.10631	1	1	1	region_12	LOC129327617
NC_072793.1	neutral	49654800	97923735	AA	1.51E-43	0.0218701	50837490	51503760	AA	4.27E-18	3.85659	76374110	78080850	AA	1.80E-13	2.10631	1	1	1	region_12	B4GALT7
NC_072793.1	neutral	49654800	97923735	AA	1.51E-43	0.0218701	50837490	51503760	AA	4.27E-18	3.85659	76374110	78080850	AA	1.80E-13	2.10631	1	1	1	region_12	RMND5B
NC_072793.1	neutral	49654800	97923735	AA	1.51E-43	0.0218701	50837490	51503760	AA	4.27E-18	3.85659	76374110	78080850	AA	1.80E-13	2.10631	1	1	1	region_12	EGR1
NC_072793.1	neutral	49654800	97923735	AA	1.51E-43	0.0218701	50837490	51503760	AA	4.27E-18	3.85659	76374110	78080850	AA	1.80E-13	2.10631	1	1	1	region_12	INKA1
NC_072793.1	neutral	49654800	97923735	AA	1.51E-43	0.0218701	50837490	51503760	AA	4.27E-18	3.85659	76374110	78080850	AA	1.80E-13	2.10631	1	1	1	region_12	AMT
NC_072793.1	neutral	49654800	97923735	AA	1.51E-43	0.0218701	50837490	51503760	AA	4.27E-18	3.85659	76374110	78080850	AA	1.80E-13	2.10631	1	1	1	region_12	NICN1
NC_072793.1	neutral	49654800	97923735	AA	1.51E-43	0.0218701	50837490	51503760	AA	4.27E-18	3.85659	76374110	78080850	AA	1.80E-13	2.10631	1	1	1	region_12	AMIGO3
NC_072793.1	neutral	49654800	97923735	AA	1.51E-43	0.0218701	50837490	51503760	AA	4.27E-18	3.85659	76374110	78080850	AA	1.80E-13	2.10631	1	1	1	region_12	LOC129328833
NC_072793.1	neutral	49654800	97923735	AA	1.51E-43	0.0218701	50837490	51503760	AA	4.27E-18	3.85659	76374110	78080850	AA	1.80E-13	2.10631	1	1	1	region_12	LOC129328829
NC_072793.1	neutral	49654800	97923735	AA	1.51E-43	0.0218701	50837490	51503760	AA	4.27E-18	3.85659	76374110	78080850	AA	1.80E-13	2.10631	1	1	1	region_12	BRK1
NC_072793.1	neutral	49654800	97923735	AA	1.51E-43	0.0218701	50837490	51503760	AA	4.27E-18	3.85659	76374110	78080850	AA	1.80E-13	2.10631	1	1	1	region_12	C4H3orf62
NC_072793.1	neutral	49654800	97923735	AA	1.51E-43	0.0218701	50837490	51503760	AA	4.27E-18	3.85659	76374110	78080850	AA	1.80E-13	2.10631	1	1	1	region_12	LOC129327620
NC_072793.1	neutral	49654800	97923735	AA	1.51E-43	0.0218701	50837490	51503760	AA	4.27E-18	3.85659	76374110	78080850	AA	1.80E-13	2.10631	1	1	1	region_12	TRNAI-AAU
NC_072793.1	neutral	49654800	97923735	AA	1.51E-43	0.0218701	50837490	51503760	AA	4.27E-18	3.85659	76374110	78080850	AA	1.80E-13	2.10631	1	1	1	region_12	HYAL3
NC_072793.1	neutral	49654800	97923735	AA	1.51E-43	0.0218701	50837490	51503760	AA	4.27E-18	3.85659	76374110	78080850	AA	1.80E-13	2.10631	1	1	1	region_12	GABRG2
NC_072793.1	neutral	49654800	97923735	AA	1.51E-43	0.0218701	50837490	51503760	AA	4.27E-18	3.85659	76374110	78080850	AA	1.80E-13	2.10631	1	1	1	region_12	CCNG1
NC_072793.1	neutral	49654800	97923735	AA	1.51E-43	0.0218701	50837490	51503760	AA	4.27E-18	3.85659	76374110	78080850	AA	1.80E-13	2.10631	1	1	1	region_12	MAT2B
NC_072793.1	neutral	49654800	97923735	AA	1.51E-43	0.0218701	50837490	51503760	AA	4.27E-18	3.85659	76374110	78080850	AA	1.80E-13	2.10631	1	1	1	region_12	RARS1
NC_072793.1	neutral	49654800	97923735	AA	1.51E-43	0.0218701	50837490	51503760	AA	4.27E-18	3.85659	76374110	78080850	AA	1.80E-13	2.10631	1	1	1	region_12	SPDL1
NC_072793.1	neutral	49654800	97923735	AA	1.51E-43	0.0218701	50837490	51503760	AA	4.27E-18	3.85659	76374110	78080850	AA	1.80E-13	2.10631	1	1	1	region_12	INSYN2B
NC_072793.1	neutral	49654800	97923735	AA	1.51E-43	0.0218701	50837490	51503760	AA	4.27E-18	3.85659	76374110	78080850	AA	1.80E-13	2.10631	1	1	1	region_12	KCNMB1
NC_072793.1	neutral	49654800	97923735	AA	1.51E-43	0.0218701	50837490	51503760	AA	4.27E-18	3.85659	76374110	78080850	AA	1.80E-13	2.10631	1	1	1	region_12	FBXO38
NC_072793.1	neutral	49654800	97923735	AA	1.51E-43	0.0218701	50837490	51503760	AA	4.27E-18	3.85659	76374110	78080850	AA	1.80E-13	2.10631	1	1	1	region_12	SLC26A2
NC_072793.1	neutral	49654800	97923735	AA	1.51E-43	0.0218701	50837490	51503760	AA	4.27E-18	3.85659	76374110	78080850	AA	1.80E-13	2.10631	1	1	1	region_12	LOC129327390
NC_072793.1	neutral	49654800	97923735	AA	1.51E-43	0.0218701	50837490	51503760	AA	4.27E-18	3.85659	76374110	78080850	AA	1.80E-13	2.10631	1	1	1	region_12	PPARGC1B
NC_072793.1	neutral	49654800	97923735	AA	1.51E-43	0.0218701	50837490	51503760	AA	4.27E-18	3.85659	76374110	78080850	AA	1.80E-13	2.10631	1	1	1	region_12	GRPEL2
NC_072793.1	neutral	49654800	97923735	AA	1.51E-43	0.0218701	50837490	51503760	AA	4.27E-18	3.85659	76374110	78080850	AA	1.80E-13	2.10631	1	1	1	region_12	AFAP1L1
NC_072793.1	neutral	49654800	97923735	AA	1.51E-43	0.0218701	50837490	51503760	AA	4.27E-18	3.85659	76374110	78080850	AA	1.80E-13	2.10631	1	1	1	region_12	EFCAB9
NC_072793.1	neutral	49654800	97923735	AA	1.51E-43	0.0218701	50837490	51503760	AA	4.27E-18	3.85659	76374110	78080850	AA	1.80E-13	2.10631	1	1	1	region_12	RPL26L1
NC_072793.1	neutral	49654800	97923735	AA	1.51E-43	0.0218701	50837490	51503760	AA	4.27E-18	3.85659	76374110	78080850	AA	1.80E-13	2.10631	1	1	1	region_12	ATP6V0E1
NC_072793.1	neutral	49654800	97923735	AA	1.51E-43	0.0218701	50837490	51503760	AA	4.27E-18	3.85659	76374110	78080850	AA	1.80E-13	2.10631	1	1	1	region_12	CREBRF
NC_072793.1	neutral	49654800	97923735	AA	1.51E-43	0.0218701	50837490	51503760	AA	4.27E-18	3.85659	76374110	78080850	AA	1.80E-13	2.10631	1	1	1	region_12	BNIP1
NC_072793.1	neutral	49654800	97923735	AA	1.51E-43	0.0218701	50837490	51503760	AA	4.27E-18	3.85659	76374110	78080850	AA	1.80E-13	2.10631	1	1	1	region_12	STC2
NC_072793.1	neutral	49654800	97923735	AA	1.51E-43	0.0218701	50837490	51503760	AA	4.27E-18	3.85659	76374110	78080850	AA	1.80E-13	2.10631	1	1	1	region_12	BOD1
NC_072793.1	neutral	49654800	97923735	AA	1.51E-43	0.0218701	50837490	51503760	AA	4.27E-18	3.85659	76374110	78080850	AA	1.80E-13	2.10631	1	1	1	region_12	MSX2
NC_072793.1	neutral	49654800	97923735	AA	1.51E-43	0.0218701	50837490	51503760	AA	4.27E-18	3.85659	76374110	78080850	AA	1.80E-13	2.10631	1	1	1	region_12	SFXN1
NC_072793.1	neutral	49654800	97923735	AA	1.51E-43	0.0218701	50837490	51503760	AA	4.27E-18	3.85659	76374110	78080850	AA	1.80E-13	2.10631	1	1	1	region_12	JAKMIP2
NC_072793.1	neutral	49654800	97923735	AA	1.51E-43	0.0218701	50837490	51503760	AA	4.27E-18	3.85659	76374110	78080850	AA	1.80E-13	2.10631	1	1	1	region_12	TCERG1
NC_072793.1	neutral	49654800	97923735	AA	1.51E-43	0.0218701	50837490	51503760	AA	4.27E-18	3.85659	76374110	78080850	AA	1.80E-13	2.10631	1	1	1	region_12	LARS1
NC_072793.1	neutral	49654800	97923735	AA	1.51E-43	0.0218701	50837490	51503760	AA	4.27E-18	3.85659	76374110	78080850	AA	1.80E-13	2.10631	1	1	1	region_12	PLAC8L1
NC_072793.1	neutral	49654800	97923735	AA	1.51E-43	0.0218701	50837490	51503760	AA	4.27E-18	3.85659	76374110	78080850	AA	1.80E-13	2.10631	1	1	1	region_12	SH3RF2
NC_072793.1	neutral	49654800	97923735	AA	1.51E-43	0.0218701	50837490	51503760	AA	4.27E-18	3.85659	76374110	78080850	AA	1.80E-13	2.10631	1	1	1	region_12	GRXCR2
NC_072793.1	neutral	49654800	97923735	AA	1.51E-43	0.0218701	50837490	51503760	AA	4.27E-18	3.85659	76374110	78080850	AA	1.80E-13	2.10631	1	1	1	region_12	PRELID2
NC_072793.1	neutral	49654800	97923735	AA	1.51E-43	0.0218701	50837490	51503760	AA	4.27E-18	3.85659	76374110	78080850	AA	1.80E-13	2.10631	1	1	1	region_12	YIPF5
NC_072793.1	neutral	49654800	97923735	AA	1.51E-43	0.0218701	50837490	51503760	AA	4.27E-18	3.85659	76374110	78080850	AA	1.80E-13	2.10631	1	1	1	region_12	SPRY4
NC_072793.1	neutral	49654800	97923735	AA	1.51E-43	0.0218701	50837490	51503760	AA	4.27E-18	3.85659	76374110	78080850	AA	1.80E-13	2.10631	1	1	1	region_12	NDFIP1
NC_072793.1	neutral	49654800	97923735	AA	1.51E-43	0.0218701	50837490	51503760	AA	4.27E-18	3.85659	76374110	78080850	AA	1.80E-13	2.10631	1	1	1	region_12	HSPA4
NC_072793.1	neutral	49654800	97923735	AA	1.51E-43	0.0218701	50837490	51503760	AA	4.27E-18	3.85659	76374110	78080850	AA	1.80E-13	2.10631	1	1	1	region_12	AFF4
NC_072793.1	neutral	49654800	97923735	AA	1.51E-43	0.0218701	50837490	51503760	AA	4.27E-18	3.85659	76374110	78080850	AA	1.80E-13	2.10631	1	1	1	region_12	GDF9
NC_072793.1	neutral	49654800	97923735	AA	1.51E-43	0.0218701	50837490	51503760	AA	4.27E-18	3.85659	76374110	78080850	AA	1.80E-13	2.10631	1	1	1	region_12	SHROOM1
NC_072793.1	neutral	49654800	97923735	AA	1.51E-43	0.0218701	50837490	51503760	AA	4.27E-18	3.85659	76374110	78080850	AA	1.80E-13	2.10631	1	1	1	region_12	SOWAHA
NC_072793.1	neutral	49654800	97923735	AA	1.51E-43	0.0218701	50837490	51503760	AA	4.27E-18	3.85659	76374110	78080850	AA	1.80E-13	2.10631	1	1	1	region_12	CCNI2
NC_072793.1	neutral	49654800	97923735	AA	1.51E-43	0.0218701	50837490	51503760	AA	4.27E-18	3.85659	76374110	78080850	AA	1.80E-13	2.10631	1	1	1	region_12	KIF3A
NC_072793.1	neutral	49654800	97923735	AA	1.51E-43	0.0218701	50837490	51503760	AA	4.27E-18	3.85659	76374110	78080850	AA	1.80E-13	2.10631	1	1	1	region_12	IRF1
NC_072793.1	neutral	49654800	97923735	AA	1.51E-43	0.0218701	50837490	51503760	AA	4.27E-18	3.85659	76374110	78080850	AA	1.80E-13	2.10631	1	1	1	region_12	LOC129328211
NC_072793.1	neutral	49654800	97923735	AA	1.51E-43	0.0218701	50837490	51503760	AA	4.27E-18	3.85659	76374110	78080850	AA	1.80E-13	2.10631	1	1	1	region_12	PDLIM4
NC_072793.1	neutral	49654800	97923735	AA	1.51E-43	0.0218701	50837490	51503760	AA	4.27E-18	3.85659	76374110	78080850	AA	1.80E-13	2.10631	1	1	1	region_12	P4HA2
NC_072793.1	neutral	49654800	97923735	AA	1.51E-43	0.0218701	50837490	51503760	AA	4.27E-18	3.85659	76374110	78080850	AA	1.80E-13	2.10631	1	1	1	region_12	FNIP1
NC_072793.1	neutral	49654800	97923735	AA	1.51E-43	0.0218701	50837490	51503760	AA	4.27E-18	3.85659	76374110	78080850	AA	1.80E-13	2.10631	1	1	1	region_12	C4H5orf15
NC_072793.1	neutral	49654800	97923735	AA	1.51E-43	0.0218701	50837490	51503760	AA	4.27E-18	3.85659	76374110	78080850	AA	1.80E-13	2.10631	1	1	1	region_12	VDAC1
NC_072793.1	neutral	49654800	97923735	AA	1.51E-43	0.0218701	50837490	51503760	AA	4.27E-18	3.85659	76374110	78080850	AA	1.80E-13	2.10631	1	1	1	region_12	LOC129329091
NC_072793.1	neutral	49654800	97923735	AA	1.51E-43	0.0218701	50837490	51503760	AA	4.27E-18	3.85659	76374110	78080850	AA	1.80E-13	2.10631	1	1	1	region_12	SEC24A
NC_072793.1	neutral	49654800	97923735	AA	1.51E-43	0.0218701	50837490	51503760	AA	4.27E-18	3.85659	76374110	78080850	AA	1.80E-13	2.10631	1	1	1	region_12	CAMLG
NC_072793.1	neutral	49654800	97923735	AA	1.51E-43	0.0218701	50837490	51503760	AA	4.27E-18	3.85659	76374110	78080850	AA	1.80E-13	2.10631	1	1	1	region_12	TXNDC15
NC_072793.1	neutral	49654800	97923735	AA	1.51E-43	0.0218701	50837490	51503760	AA	4.27E-18	3.85659	76374110	78080850	AA	1.80E-13	2.10631	1	1	1	region_12	CATSPER3
NC_072793.1	neutral	49654800	97923735	AA	1.51E-43	0.0218701	50837490	51503760	AA	4.27E-18	3.85659	76374110	78080850	AA	1.80E-13	2.10631	1	1	1	region_12	PITX1
NC_072793.1	neutral	49654800	97923735	AA	1.51E-43	0.0218701	50837490	51503760	AA	4.27E-18	3.85659	76374110	78080850	AA	1.80E-13	2.10631	1	1	1	region_12	LOC129329231
NC_072793.1	neutral	49654800	97923735	AA	1.51E-43	0.0218701	50837490	51503760	AA	4.27E-18	3.85659	76374110	78080850	AA	1.80E-13	2.10631	1	1	1	region_12	LOC129327475
NC_072793.1	neutral	49654800	97923735	AA	1.51E-43	0.0218701	50837490	51503760	AA	4.27E-18	3.85659	76374110	78080850	AA	1.80E-13	2.10631	1	1	1	region_12	CXCL14
NC_072793.1	neutral	49654800	97923735	AA	1.51E-43	0.0218701	50837490	51503760	AA	4.27E-18	3.85659	76374110	78080850	AA	1.80E-13	2.10631	1	1	1	region_12	SLC25A48
NC_072793.1	neutral	49654800	97923735	AA	1.51E-43	0.0218701	50837490	51503760	AA	4.27E-18	3.85659	76374110	78080850	AA	1.80E-13	2.10631	1	1	1	region_12	LOC129328379
NC_072793.1	neutral	49654800	97923735	AA	1.51E-43	0.0218701	50837490	51503760	AA	4.27E-18	3.85659	76374110	78080850	AA	1.80E-13	2.10631	1	1	1	region_12	LOC129326949
NC_072793.1	neutral	49654800	97923735	AA	1.51E-43	0.0218701	50837490	51503760	AA	4.27E-18	3.85659	76374110	78080850	AA	1.80E-13	2.10631	1	1	1	region_12	SMAD5
NC_072793.1	neutral	49654800	97923735	AA	1.51E-43	0.0218701	50837490	51503760	AA	4.27E-18	3.85659	76374110	78080850	AA	1.80E-13	2.10631	1	1	1	region_12	KLHL3
NC_072793.1	neutral	49654800	97923735	AA	1.51E-43	0.0218701	50837490	51503760	AA	4.27E-18	3.85659	76374110	78080850	AA	1.80E-13	2.10631	1	1	1	region_12	PKD2L2
NC_072793.1	neutral	49654800	97923735	AA	1.51E-43	0.0218701	50837490	51503760	AA	4.27E-18	3.85659	76374110	78080850	AA	1.80E-13	2.10631	1	1	1	region_12	LOC129327602
NC_072793.1	neutral	49654800	97923735	AA	1.51E-43	0.0218701	50837490	51503760	AA	4.27E-18	3.85659	76374110	78080850	AA	1.80E-13	2.10631	1	1	1	region_12	LOC129329212
NC_072793.1	neutral	49654800	97923735	AA	1.51E-43	0.0218701	50837490	51503760	AA	4.27E-18	3.85659	76374110	78080850	AA	1.80E-13	2.10631	1	1	1	region_12	NME5
NC_072793.1	neutral	49654800	97923735	AA	1.51E-43	0.0218701	50837490	51503760	AA	4.27E-18	3.85659	76374110	78080850	AA	1.80E-13	2.10631	1	1	1	region_12	HNRNPAB
NC_072793.1	neutral	49654800	97923735	AA	1.51E-43	0.0218701	50837490	51503760	AA	4.27E-18	3.85659	76374110	78080850	AA	1.80E-13	2.10631	1	1	1	region_12	PHYKPL
NC_072793.1	neutral	49654800	97923735	AA	1.51E-43	0.0218701	50837490	51503760	AA	4.27E-18	3.85659	76374110	78080850	AA	1.80E-13	2.10631	1	1	1	region_12	MAPK9
NC_072793.1	neutral	49654800	97923735	AA	1.51E-43	0.0218701	50837490	51503760	AA	4.27E-18	3.85659	76374110	78080850	AA	1.80E-13	2.10631	1	1	1	region_12	CNOT6
NC_072793.1	neutral	49654800	97923735	AA	1.51E-43	0.0218701	50837490	51503760	AA	4.27E-18	3.85659	76374110	78080850	AA	1.80E-13	2.10631	1	1	1	region_12	HNRNPH1
NC_072793.1	neutral	49654800	97923735	AA	1.51E-43	0.0218701	50837490	51503760	AA	4.27E-18	3.85659	76374110	78080850	AA	1.80E-13	2.10631	1	1	1	region_12	CANX
NC_072793.1	neutral	49654800	97923735	AA	1.51E-43	0.0218701	50837490	51503760	AA	4.27E-18	3.85659	76374110	78080850	AA	1.80E-13	2.10631	1	1	1	region_12	LTC4S
NC_072793.1	neutral	49654800	97923735	AA	1.51E-43	0.0218701	50837490	51503760	AA	4.27E-18	3.85659	76374110	78080850	AA	1.80E-13	2.10631	1	1	1	region_12	MRNIP
NC_072793.1	neutral	49654800	97923735	AA	1.51E-43	0.0218701	50837490	51503760	AA	4.27E-18	3.85659	76374110	78080850	AA	1.80E-13	2.10631	1	1	1	region_12	RNF130
NC_072793.1	neutral	49654800	97923735	AA	1.51E-43	0.0218701	50837490	51503760	AA	4.27E-18	3.85659	76374110	78080850	AA	1.80E-13	2.10631	1	1	1	region_12	LOC129329089
NC_072793.1	neutral	49654800	97923735	AA	1.51E-43	0.0218701	50837490	51503760	AA	4.27E-18	3.85659	76374110	78080850	AA	1.80E-13	2.10631	1	1	1	region_12	LOC129329004
NC_072793.1	neutral	49654800	97923735	AA	1.51E-43	0.0218701	50837490	51503760	AA	4.27E-18	3.85659	76374110	78080850	AA	1.80E-13	2.10631	1	1	1	region_12	HMGXB3
NC_072793.1	neutral	49654800	97923735	AA	1.51E-43	0.0218701	50837490	51503760	AA	4.27E-18	3.85659	76374110	78080850	AA	1.80E-13	2.10631	1	1	1	region_12	SLC6A7
NC_072793.1	neutral	49654800	97923735	AA	1.51E-43	0.0218701	50837490	51503760	AA	4.27E-18	3.85659	76374110	78080850	AA	1.80E-13	2.10631	1	1	1	region_12	ARSI
NC_072793.1	neutral	49654800	97923735	AA	1.51E-43	0.0218701	50837490	51503760	AA	4.27E-18	3.85659	76374110	78080850	AA	1.80E-13	2.10631	1	1	1	region_12	TCOF1
NC_072793.1	neutral	49654800	97923735	AA	1.51E-43	0.0218701	50837490	51503760	AA	4.27E-18	3.85659	76374110	78080850	AA	1.80E-13	2.10631	1	1	1	region_12	RPS14
NC_072793.1	neutral	49654800	97923735	AA	1.51E-43	0.0218701	50837490	51503760	AA	4.27E-18	3.85659	76374110	78080850	AA	1.80E-13	2.10631	1	1	1	region_12	NDST1
NC_072793.1	neutral	49654800	97923735	AA	1.51E-43	0.0218701	50837490	51503760	AA	4.27E-18	3.85659	76374110	78080850	AA	1.80E-13	2.10631	1	1	1	region_12	SYNPO
NC_072793.1	neutral	49654800	97923735	AA	1.51E-43	0.0218701	50837490	51503760	AA	4.27E-18	3.85659	76374110	78080850	AA	1.80E-13	2.10631	1	1	1	region_12	MYOZ3
NC_072793.1	neutral	49654800	97923735	AA	1.51E-43	0.0218701	50837490	51503760	AA	4.27E-18	3.85659	76374110	78080850	AA	1.80E-13	2.10631	1	1	1	region_12	RBM22
NC_072793.1	neutral	49654800	97923735	AA	1.51E-43	0.0218701	50837490	51503760	AA	4.27E-18	3.85659	76374110	78080850	AA	1.80E-13	2.10631	1	1	1	region_12	DCTN4
NC_072793.1	neutral	49654800	97923735	AA	1.51E-43	0.0218701	50837490	51503760	AA	4.27E-18	3.85659	76374110	78080850	AA	1.80E-13	2.10631	1	1	1	region_12	SMIM3
NC_072793.1	neutral	49654800	97923735	AA	1.51E-43	0.0218701	50837490	51503760	AA	4.27E-18	3.85659	76374110	78080850	AA	1.80E-13	2.10631	1	1	1	region_12	GPX3
NC_072793.1	neutral	49654800	97923735	AA	1.51E-43	0.0218701	50837490	51503760	AA	4.27E-18	3.85659	76374110	78080850	AA	1.80E-13	2.10631	1	1	1	region_12	TNIP1
NC_072793.1	neutral	49654800	97923735	AA	1.51E-43	0.0218701	50837490	51503760	AA	4.27E-18	3.85659	76374110	78080850	AA	1.80E-13	2.10631	1	1	1	region_12	LOC129329073
NC_072793.1	neutral	49654800	97923735	AA	1.51E-43	0.0218701	50837490	51503760	AA	4.27E-18	3.85659	76374110	78080850	AA	1.80E-13	2.10631	1	1	1	region_12	CCDC69
NC_072793.1	neutral	49654800	97923735	AA	1.51E-43	0.0218701	50837490	51503760	AA	4.27E-18	3.85659	76374110	78080850	AA	1.80E-13	2.10631	1	1	1	region_12	GM2A
NC_072793.1	neutral	49654800	97923735	AA	1.51E-43	0.0218701	50837490	51503760	AA	4.27E-18	3.85659	76374110	78080850	AA	1.80E-13	2.10631	1	1	1	region_12	FAT2
NC_072793.1	neutral	49654800	97923735	AA	1.51E-43	0.0218701	50837490	51503760	AA	4.27E-18	3.85659	76374110	78080850	AA	1.80E-13	2.10631	1	1	1	region_12	G3BP1
NC_072793.1	neutral	49654800	97923735	AA	1.51E-43	0.0218701	50837490	51503760	AA	4.27E-18	3.85659	76374110	78080850	AA	1.80E-13	2.10631	1	1	1	region_12	GLRA1
NC_072793.1	neutral	49654800	97923735	AA	1.51E-43	0.0218701	50837490	51503760	AA	4.27E-18	3.85659	76374110	78080850	AA	1.80E-13	2.10631	1	1	1	region_12	NMUR2
NC_072793.1	neutral	49654800	97923735	AA	1.51E-43	0.0218701	50837490	51503760	AA	4.27E-18	3.85659	76374110	78080850	AA	1.80E-13	2.10631	1	1	1	region_12	LOC129328135
NC_072793.1	neutral	49654800	97923735	AA	1.51E-43	0.0218701	50837490	51503760	AA	4.27E-18	3.85659	76374110	78080850	AA	1.80E-13	2.10631	1	1	1	region_12	LOC129329177
NC_072793.1	neutral	49654800	97923735	AA	1.51E-43	0.0218701	50837490	51503760	AA	4.27E-18	3.85659	76374110	78080850	AA	1.80E-13	2.10631	1	1	1	region_12	FAM114A2
NC_072793.1	neutral	49654800	97923735	AA	1.51E-43	0.0218701	50837490	51503760	AA	4.27E-18	3.85659	76374110	78080850	AA	1.80E-13	2.10631	1	1	1	region_12	MFAP3
NC_072793.1	neutral	49654800	97923735	AA	1.51E-43	0.0218701	50837490	51503760	AA	4.27E-18	3.85659	76374110	78080850	AA	1.80E-13	2.10631	1	1	1	region_12	FAXDC2
NC_072793.1	neutral	49654800	97923735	AA	1.51E-43	0.0218701	50837490	51503760	AA	4.27E-18	3.85659	76374110	78080850	AA	1.80E-13	2.10631	1	1	1	region_12	GEMIN5
NC_072793.1	neutral	49654800	97923735	AA	1.51E-43	0.0218701	50837490	51503760	AA	4.27E-18	3.85659	76374110	78080850	AA	1.80E-13	2.10631	1	1	1	region_12	MRPL22
NC_072793.1	neutral	49654800	97923735	AA	1.51E-43	0.0218701	50837490	51503760	AA	4.27E-18	3.85659	76374110	78080850	AA	1.80E-13	2.10631	1	1	1	region_12	LOC129327609
NC_072793.1	neutral	49654800	97923735	AA	1.51E-43	0.0218701	50837490	51503760	AA	4.27E-18	3.85659	76374110	78080850	AA	1.80E-13	2.10631	1	1	1	region_12	NIPAL4
NC_072793.1	neutral	49654800	97923735	AA	1.51E-43	0.0218701	50837490	51503760	AA	4.27E-18	3.85659	76374110	78080850	AA	1.80E-13	2.10631	1	1	1	region_12	SOX30
NC_072793.1	neutral	49654800	97923735	AA	1.51E-43	0.0218701	50837490	51503760	AA	4.27E-18	3.85659	76374110	78080850	AA	1.80E-13	2.10631	1	1	1	region_12	THG1L
NC_072793.1	neutral	49654800	97923735	AA	1.51E-43	0.0218701	50837490	51503760	AA	4.27E-18	3.85659	76374110	78080850	AA	1.80E-13	2.10631	1	1	1	region_12	UBLCP1
NC_072793.1	neutral	49654800	97923735	AA	1.51E-43	0.0218701	50837490	51503760	AA	4.27E-18	3.85659	76374110	78080850	AA	1.80E-13	2.10631	1	1	1	region_12	LOC129327023
NC_072793.1	neutral	49654800	97923735	AA	1.51E-43	0.0218701	50837490	51503760	AA	4.27E-18	3.85659	76374110	78080850	AA	1.80E-13	2.10631	1	1	1	region_12	LOC129329358
NC_072793.1	neutral	49654800	97923735	AA	1.51E-43	0.0218701	50837490	51503760	AA	4.27E-18	3.85659	76374110	78080850	AA	1.80E-13	2.10631	1	1	1	region_12	LOC129328855
NC_072793.1	neutral	49654800	97923735	AA	1.51E-43	0.0218701	50837490	51503760	AA	4.27E-18	3.85659	76374110	78080850	AA	1.80E-13	2.10631	1	1	1	region_12	LOC129328853
NC_072793.1	neutral	49654800	97923735	AA	1.51E-43	0.0218701	50837490	51503760	AA	4.27E-18	3.85659	76374110	78080850	AA	1.80E-13	2.10631	1	1	1	region_12	HRH2
NC_072793.1	neutral	49654800	97923735	AA	1.51E-43	0.0218701	50837490	51503760	AA	4.27E-18	3.85659	76374110	78080850	AA	1.80E-13	2.10631	1	1	1	region_12	THOC3
NC_072793.1	neutral	49654800	97923735	AA	1.51E-43	0.0218701	50837490	51503760	AA	4.27E-18	3.85659	76374110	78080850	AA	1.80E-13	2.10631	1	1	1	region_12	SIMC1
NC_072793.1	neutral	49654800	97923735	AA	1.51E-43	0.0218701	50837490	51503760	AA	4.27E-18	3.85659	76374110	78080850	AA	1.80E-13	2.10631	1	1	1	region_12	NOP16
NC_072793.1	neutral	49654800	97923735	AA	1.51E-43	0.0218701	50837490	51503760	AA	4.27E-18	3.85659	76374110	78080850	AA	1.80E-13	2.10631	1	1	1	region_12	HIGD2A
NC_072793.1	neutral	49654800	97923735	AA	1.51E-43	0.0218701	50837490	51503760	AA	4.27E-18	3.85659	76374110	78080850	AA	1.80E-13	2.10631	1	1	1	region_12	CLTB
NC_072793.1	neutral	49654800	97923735	AA	1.51E-43	0.0218701	50837490	51503760	AA	4.27E-18	3.85659	76374110	78080850	AA	1.80E-13	2.10631	1	1	1	region_12	FAF2
NC_072793.1	neutral	49654800	97923735	AA	1.51E-43	0.0218701	50837490	51503760	AA	4.27E-18	3.85659	76374110	78080850	AA	1.80E-13	2.10631	1	1	1	region_12	CDHR2
NC_072793.1	neutral	49654800	97923735	AA	1.51E-43	0.0218701	50837490	51503760	AA	4.27E-18	3.85659	76374110	78080850	AA	1.80E-13	2.10631	1	1	1	region_12	SNCB
NC_072793.1	neutral	49654800	97923735	AA	1.51E-43	0.0218701	50837490	51503760	AA	4.27E-18	3.85659	76374110	78080850	AA	1.80E-13	2.10631	1	1	1	region_12	TSPAN17
NC_072793.1	neutral	49654800	97923735	AA	1.51E-43	0.0218701	50837490	51503760	AA	4.27E-18	3.85659	76374110	78080850	AA	1.80E-13	2.10631	1	1	1	region_12	UNC5A
NC_072793.1	neutral	49654800	97923735	AA	1.51E-43	0.0218701	50837490	51503760	AA	4.27E-18	3.85659	76374110	78080850	AA	1.80E-13	2.10631	1	1	1	region_12	ZNF346
NC_072793.1	neutral	49654800	97923735	AA	1.51E-43	0.0218701	50837490	51503760	AA	4.27E-18	3.85659	76374110	78080850	AA	1.80E-13	2.10631	1	1	1	region_12	FGFR4
NC_072793.1	neutral	49654800	97923735	AA	1.51E-43	0.0218701	50837490	51503760	AA	4.27E-18	3.85659	76374110	78080850	AA	1.80E-13	2.10631	1	1	1	region_12	PRELID1
NC_072793.1	neutral	49654800	97923735	AA	1.51E-43	0.0218701	50837490	51503760	AA	4.27E-18	3.85659	76374110	78080850	AA	1.80E-13	2.10631	1	1	1	region_12	FAM193B
NC_072793.1	neutral	49654800	97923735	AA	1.51E-43	0.0218701	50837490	51503760	AA	4.27E-18	3.85659	76374110	78080850	AA	1.80E-13	2.10631	1	1	1	region_12	DDX41
NC_072793.1	neutral	49654800	97923735	AA	1.51E-43	0.0218701	50837490	51503760	AA	4.27E-18	3.85659	76374110	78080850	AA	1.80E-13	2.10631	1	1	1	region_12	DOK3
NC_072793.1	neutral	49654800	97923735	AA	1.51E-43	0.0218701	50837490	51503760	AA	4.27E-18	3.85659	76374110	78080850	AA	1.80E-13	2.10631	1	1	1	region_12	DBN1
NC_072793.1	neutral	49654800	97923735	AA	1.51E-43	0.0218701	50837490	51503760	AA	4.27E-18	3.85659	76374110	78080850	AA	1.80E-13	2.10631	1	1	1	region_12	LOC129327615
NC_072793.1	neutral	49654800	97923735	AA	1.51E-43	0.0218701	50837490	51503760	AA	4.27E-18	3.85659	76374110	78080850	AA	1.80E-13	2.10631	1	1	1	region_12	F12
NC_072793.1	neutral	49654800	97923735	AA	1.51E-43	0.0218701	50837490	51503760	AA	4.27E-18	3.85659	76374110	78080850	AA	1.80E-13	2.10631	1	1	1	region_12	SLC34A1
NC_072793.1	neutral	49654800	97923735	AA	1.51E-43	0.0218701	50837490	51503760	AA	4.27E-18	3.85659	76374110	78080850	AA	1.80E-13	2.10631	1	1	1	region_12	RGS14
NC_072793.1	neutral	49654800	97923735	AA	1.51E-43	0.0218701	50837490	51503760	AA	4.27E-18	3.85659	76374110	78080850	AA	1.80E-13	2.10631	1	1	1	region_12	LOC129327618
NC_072793.1	neutral	49654800	97923735	AA	1.51E-43	0.0218701	50837490	51503760	AA	4.27E-18	3.85659	76374110	78080850	AA	1.80E-13	2.10631	1	1	1	region_12	LMAN2
NC_072793.1	neutral	49654800	97923735	AA	1.51E-43	0.0218701	50837490	51503760	AA	4.27E-18	3.85659	76374110	78080850	AA	1.80E-13	2.10631	1	1	1	region_12	TMED9
NC_072793.1	neutral	49654800	97923735	AA	1.51E-43	0.0218701	50837490	51503760	AA	4.27E-18	3.85659	76374110	78080850	AA	1.80E-13	2.10631	1	1	1	region_12	N4BP3
NC_072793.1	neutral	49654800	97923735	AA	1.51E-43	0.0218701	50837490	51503760	AA	4.27E-18	3.85659	76374110	78080850	AA	1.80E-13	2.10631	1	1	1	region_12	NHP2
NC_072793.1	neutral	49654800	97923735	AA	1.51E-43	0.0218701	50837490	51503760	AA	4.27E-18	3.85659	76374110	78080850	AA	1.80E-13	2.10631	1	1	1	region_12	BRD8
NC_072793.1	neutral	49654800	97923735	AA	1.51E-43	0.0218701	50837490	51503760	AA	4.27E-18	3.85659	76374110	78080850	AA	1.80E-13	2.10631	1	1	1	region_12	KIF20A
NC_072793.1	neutral	49654800	97923735	AA	1.51E-43	0.0218701	50837490	51503760	AA	4.27E-18	3.85659	76374110	78080850	AA	1.80E-13	2.10631	1	1	1	region_12	CDC23
NC_072793.1	neutral	49654800	97923735	AA	1.51E-43	0.0218701	50837490	51503760	AA	4.27E-18	3.85659	76374110	78080850	AA	1.80E-13	2.10631	1	1	1	region_12	GFRA3
NC_072793.1	neutral	49654800	97923735	AA	1.51E-43	0.0218701	50837490	51503760	AA	4.27E-18	3.85659	76374110	78080850	AA	1.80E-13	2.10631	1	1	1	region_12	CDC25C
NC_072793.1	neutral	49654800	97923735	AA	1.51E-43	0.0218701	50837490	51503760	AA	4.27E-18	3.85659	76374110	78080850	AA	1.80E-13	2.10631	1	1	1	region_12	LOC129327619
NC_072793.1	neutral	49654800	97923735	AA	1.51E-43	0.0218701	50837490	51503760	AA	4.27E-18	3.85659	76374110	78080850	AA	1.80E-13	2.10631	1	1	1	region_12	FAM53C
NC_072793.1	neutral	49654800	97923735	AA	1.51E-43	0.0218701	50837490	51503760	AA	4.27E-18	3.85659	76374110	78080850	AA	1.80E-13	2.10631	1	1	1	region_12	LOC129328105
NC_072793.1	neutral	49654800	97923735	AA	1.51E-43	0.0218701	50837490	51503760	AA	4.27E-18	3.85659	76374110	78080850	AA	1.80E-13	2.10631	1	1	1	region_12	REEP2
NC_072793.1	neutral	49654800	97923735	AA	1.51E-43	0.0218701	50837490	51503760	AA	4.27E-18	3.85659	76374110	78080850	AA	1.80E-13	2.10631	1	1	1	region_12	IP6K1
NC_072793.1	neutral	49654800	97923735	AA	1.51E-43	0.0218701	50837490	51503760	AA	4.27E-18	3.85659	76374110	78080850	AA	1.80E-13	2.10631	1	1	1	region_12	UBA7
NC_072793.1	neutral	49654800	97923735	AA	1.51E-43	0.0218701	50837490	51503760	AA	4.27E-18	3.85659	76374110	78080850	AA	1.80E-13	2.10631	1	1	1	region_12	TCTA
NC_072793.1	neutral	49654800	97923735	AA	1.51E-43	0.0218701	50837490	51503760	AA	4.27E-18	3.85659	76374110	78080850	AA	1.80E-13	2.10631	1	1	1	region_12	GMPPB
NC_072793.1	neutral	49654800	97923735	AA	1.51E-43	0.0218701	50837490	51503760	AA	4.27E-18	3.85659	76374110	78080850	AA	1.80E-13	2.10631	1	1	1	region_12	EMC3
NC_072793.1	neutral	49654800	97923735	AA	1.51E-43	0.0218701	50837490	51503760	AA	4.27E-18	3.85659	76374110	78080850	AA	1.80E-13	2.10631	1	1	1	region_12	USP4
NC_072793.1	neutral	49654800	97923735	AA	1.51E-43	0.0218701	50837490	51503760	AA	4.27E-18	3.85659	76374110	78080850	AA	1.80E-13	2.10631	1	1	1	region_12	GPX1
NC_072793.1	neutral	49654800	97923735	AA	1.51E-43	0.0218701	50837490	51503760	AA	4.27E-18	3.85659	76374110	78080850	AA	1.80E-13	2.10631	1	1	1	region_12	RHOA
NC_072793.1	neutral	49654800	97923735	AA	1.51E-43	0.0218701	50837490	51503760	AA	4.27E-18	3.85659	76374110	78080850	AA	1.80E-13	2.10631	1	1	1	region_12	TRAIP
NC_072793.1	neutral	49654800	97923735	AA	1.51E-43	0.0218701	50837490	51503760	AA	4.27E-18	3.85659	76374110	78080850	AA	1.80E-13	2.10631	1	1	1	region_12	MST1R
NC_072793.1	neutral	49654800	97923735	AA	1.51E-43	0.0218701	50837490	51503760	AA	4.27E-18	3.85659	76374110	78080850	AA	1.80E-13	2.10631	1	1	1	region_12	RBM6
NC_072793.1	neutral	49654800	97923735	AA	1.51E-43	0.0218701	50837490	51503760	AA	4.27E-18	3.85659	76374110	78080850	AA	1.80E-13	2.10631	1	1	1	region_12	GNAT1
NC_072793.1	neutral	49654800	97923735	AA	1.51E-43	0.0218701	50837490	51503760	AA	4.27E-18	3.85659	76374110	78080850	AA	1.80E-13	2.10631	1	1	1	region_12	LOC129327411
NC_072793.1	neutral	49654800	97923735	AA	1.51E-43	0.0218701	50837490	51503760	AA	4.27E-18	3.85659	76374110	78080850	AA	1.80E-13	2.10631	1	1	1	region_12	LOC129328939
NC_072793.1	neutral	49654800	97923735	AA	1.51E-43	0.0218701	50837490	51503760	AA	4.27E-18	3.85659	76374110	78080850	AA	1.80E-13	2.10631	1	1	1	region_12	APEH
NC_072793.1	neutral	49654800	97923735	AA	1.51E-43	0.0218701	50837490	51503760	AA	4.27E-18	3.85659	76374110	78080850	AA	1.80E-13	2.10631	1	1	1	region_12	MST1
NC_072793.1	neutral	49654800	97923735	AA	1.51E-43	0.0218701	50837490	51503760	AA	4.27E-18	3.85659	76374110	78080850	AA	1.80E-13	2.10631	1	1	1	region_12	IFRD2
NC_072793.1	neutral	49654800	97923735	AA	1.51E-43	0.0218701	50837490	51503760	AA	4.27E-18	3.85659	76374110	78080850	AA	1.80E-13	2.10631	1	1	1	region_12	LSMEM2
NC_072793.1	neutral	49654800	97923735	AA	1.51E-43	0.0218701	50837490	51503760	AA	4.27E-18	3.85659	76374110	78080850	AA	1.80E-13	2.10631	1	1	1	region_12	HYAL1
NC_072793.1	neutral	49654800	97923735	AA	1.51E-43	0.0218701	50837490	51503760	AA	4.27E-18	3.85659	76374110	78080850	AA	1.80E-13	2.10631	1	1	1	region_12	HYAL2
NC_072793.1	neutral	49654800	97923735	AA	1.51E-43	0.0218701	50837490	51503760	AA	4.27E-18	3.85659	76374110	78080850	AA	1.80E-13	2.10631	1	1	1	region_12	TUSC2
NC_072793.1	neutral	49654800	97923735	AA	1.51E-43	0.0218701	50837490	51503760	AA	4.27E-18	3.85659	76374110	78080850	AA	1.80E-13	2.10631	1	1	1	region_12	RASSF1
NC_072793.1	neutral	49654800	97923735	AA	1.51E-43	0.0218701	50837490	51503760	AA	4.27E-18	3.85659	76374110	78080850	AA	1.80E-13	2.10631	1	1	1	region_12	ZMYND10
NC_072793.1	neutral	49654800	97923735	AA	1.51E-43	0.0218701	50837490	51503760	AA	4.27E-18	3.85659	76374110	78080850	AA	1.80E-13	2.10631	1	1	1	region_12	LOC129329282
NC_072793.1	neutral	49654800	97923735	AA	1.51E-43	0.0218701	50837490	51503760	AA	4.27E-18	3.85659	76374110	78080850	AA	1.80E-13	2.10631	1	1	1	region_12	TMEM115
NC_072793.1	neutral	49654800	97923735	AA	1.51E-43	0.0218701	50837490	51503760	AA	4.27E-18	3.85659	76374110	78080850	AA	1.80E-13	2.10631	1	1	1	region_12	GABRB2
NC_072793.1	neutral	49654800	97923735	AA	1.51E-43	0.0218701	50837490	51503760	AA	4.27E-18	3.85659	76374110	78080850	AA	1.80E-13	2.10631	1	1	1	region_12	GABRA6
NC_072793.1	neutral	49654800	97923735	AA	1.51E-43	0.0218701	50837490	51503760	AA	4.27E-18	3.85659	76374110	78080850	AA	1.80E-13	2.10631	1	1	1	region_12	HMMR
NC_072793.1	neutral	49654800	97923735	AA	1.51E-43	0.0218701	50837490	51503760	AA	4.27E-18	3.85659	76374110	78080850	AA	1.80E-13	2.10631	1	1	1	region_12	WWC1
NC_072793.1	neutral	49654800	97923735	AA	1.51E-43	0.0218701	50837490	51503760	AA	4.27E-18	3.85659	76374110	78080850	AA	1.80E-13	2.10631	1	1	1	region_12	LOC129328245
NC_072793.1	neutral	49654800	97923735	AA	1.51E-43	0.0218701	50837490	51503760	AA	4.27E-18	3.85659	76374110	78080850	AA	1.80E-13	2.10631	1	1	1	region_12	PANK3
NC_072793.1	neutral	49654800	97923735	AA	1.51E-43	0.0218701	50837490	51503760	AA	4.27E-18	3.85659	76374110	78080850	AA	1.80E-13	2.10631	1	1	1	region_12	LCP2
NC_072793.1	neutral	49654800	97923735	AA	1.51E-43	0.0218701	50837490	51503760	AA	4.27E-18	3.85659	76374110	78080850	AA	1.80E-13	2.10631	1	1	1	region_12	KCNIP1
NC_072793.1	neutral	49654800	97923735	AA	1.51E-43	0.0218701	50837490	51503760	AA	4.27E-18	3.85659	76374110	78080850	AA	1.80E-13	2.10631	1	1	1	region_12	IL12B
NC_072793.1	neutral	49654800	97923735	AA	1.51E-43	0.0218701	50837490	51503760	AA	4.27E-18	3.85659	76374110	78080850	AA	1.80E-13	2.10631	1	1	1	region_12	HTR4
NC_072793.1	neutral	49654800	97923735	AA	1.51E-43	0.0218701	50837490	51503760	AA	4.27E-18	3.85659	76374110	78080850	AA	1.80E-13	2.10631	1	1	1	region_12	ARHGEF37
NC_072793.1	neutral	49654800	97923735	AA	1.51E-43	0.0218701	50837490	51503760	AA	4.27E-18	3.85659	76374110	78080850	AA	1.80E-13	2.10631	1	1	1	region_12	CSNK1A1
NC_072793.1	neutral	49654800	97923735	AA	1.51E-43	0.0218701	50837490	51503760	AA	4.27E-18	3.85659	76374110	78080850	AA	1.80E-13	2.10631	1	1	1	region_12	IL17B
NC_072793.1	neutral	49654800	97923735	AA	1.51E-43	0.0218701	50837490	51503760	AA	4.27E-18	3.85659	76374110	78080850	AA	1.80E-13	2.10631	1	1	1	region_12	ABLIM3
NC_072793.1	neutral	49654800	97923735	AA	1.51E-43	0.0218701	50837490	51503760	AA	4.27E-18	3.85659	76374110	78080850	AA	1.80E-13	2.10631	1	1	1	region_12	SH3TC2
NC_072793.1	neutral	49654800	97923735	AA	1.51E-43	0.0218701	50837490	51503760	AA	4.27E-18	3.85659	76374110	78080850	AA	1.80E-13	2.10631	1	1	1	region_12	ADRB2
NC_072793.1	neutral	49654800	97923735	AA	1.51E-43	0.0218701	50837490	51503760	AA	4.27E-18	3.85659	76374110	78080850	AA	1.80E-13	2.10631	1	1	1	region_12	UBTD2
NC_072793.1	neutral	49654800	97923735	AA	1.51E-43	0.0218701	50837490	51503760	AA	4.27E-18	3.85659	76374110	78080850	AA	1.80E-13	2.10631	1	1	1	region_12	STK10
NC_072793.1	neutral	49654800	97923735	AA	1.51E-43	0.0218701	50837490	51503760	AA	4.27E-18	3.85659	76374110	78080850	AA	1.80E-13	2.10631	1	1	1	region_12	SH3PXD2B
NC_072793.1	neutral	49654800	97923735	AA	1.51E-43	0.0218701	50837490	51503760	AA	4.27E-18	3.85659	76374110	78080850	AA	1.80E-13	2.10631	1	1	1	region_12	NEURL1B
NC_072793.1	neutral	49654800	97923735	AA	1.51E-43	0.0218701	50837490	51503760	AA	4.27E-18	3.85659	76374110	78080850	AA	1.80E-13	2.10631	1	1	1	region_12	LOC129328811
NC_072793.1	neutral	49654800	97923735	AA	1.51E-43	0.0218701	50837490	51503760	AA	4.27E-18	3.85659	76374110	78080850	AA	1.80E-13	2.10631	1	1	1	region_12	CPEB4
NC_072793.1	neutral	49654800	97923735	AA	1.51E-43	0.0218701	50837490	51503760	AA	4.27E-18	3.85659	76374110	78080850	AA	1.80E-13	2.10631	1	1	1	region_12	NSG2
NC_072793.1	neutral	49654800	97923735	AA	1.51E-43	0.0218701	50837490	51503760	AA	4.27E-18	3.85659	76374110	78080850	AA	1.80E-13	2.10631	1	1	1	region_12	DPYSL3
NC_072793.1	neutral	49654800	97923735	AA	1.51E-43	0.0218701	50837490	51503760	AA	4.27E-18	3.85659	76374110	78080850	AA	1.80E-13	2.10631	1	1	1	region_12	STK32A
NC_072793.1	neutral	49654800	97923735	AA	1.51E-43	0.0218701	50837490	51503760	AA	4.27E-18	3.85659	76374110	78080850	AA	1.80E-13	2.10631	1	1	1	region_12	RBM27
NC_072793.1	neutral	49654800	97923735	AA	1.51E-43	0.0218701	50837490	51503760	AA	4.27E-18	3.85659	76374110	78080850	AA	1.80E-13	2.10631	1	1	1	region_12	NR3C1
NC_072793.1	neutral	49654800	97923735	AA	1.51E-43	0.0218701	50837490	51503760	AA	4.27E-18	3.85659	76374110	78080850	AA	1.80E-13	2.10631	1	1	1	region_12	FGF1
NC_072793.1	neutral	49654800	97923735	AA	1.51E-43	0.0218701	50837490	51503760	AA	4.27E-18	3.85659	76374110	78080850	AA	1.80E-13	2.10631	1	1	1	region_12	RNF14
NC_072793.1	neutral	49654800	97923735	AA	1.51E-43	0.0218701	50837490	51503760	AA	4.27E-18	3.85659	76374110	78080850	AA	1.80E-13	2.10631	1	1	1	region_12	RAD50
NC_072793.1	neutral	49654800	97923735	AA	1.51E-43	0.0218701	50837490	51503760	AA	4.27E-18	3.85659	76374110	78080850	AA	1.80E-13	2.10631	1	1	1	region_12	SLC22A4
NC_072793.1	neutral	49654800	97923735	AA	1.51E-43	0.0218701	50837490	51503760	AA	4.27E-18	3.85659	76374110	78080850	AA	1.80E-13	2.10631	1	1	1	region_12	ACSL6
NC_072793.1	neutral	49654800	97923735	AA	1.51E-43	0.0218701	50837490	51503760	AA	4.27E-18	3.85659	76374110	78080850	AA	1.80E-13	2.10631	1	1	1	region_12	RAPGEF6
NC_072793.1	neutral	49654800	97923735	AA	1.51E-43	0.0218701	50837490	51503760	AA	4.27E-18	3.85659	76374110	78080850	AA	1.80E-13	2.10631	1	1	1	region_12	TCF7
NC_072793.1	neutral	49654800	97923735	AA	1.51E-43	0.0218701	50837490	51503760	AA	4.27E-18	3.85659	76374110	78080850	AA	1.80E-13	2.10631	1	1	1	region_12	SKP1
NC_072793.1	neutral	49654800	97923735	AA	1.51E-43	0.0218701	50837490	51503760	AA	4.27E-18	3.85659	76374110	78080850	AA	1.80E-13	2.10631	1	1	1	region_12	UBE2B
NC_072793.1	neutral	49654800	97923735	AA	1.51E-43	0.0218701	50837490	51503760	AA	4.27E-18	3.85659	76374110	78080850	AA	1.80E-13	2.10631	1	1	1	region_12	JADE2
NC_072793.1	neutral	49654800	97923735	AA	1.51E-43	0.0218701	50837490	51503760	AA	4.27E-18	3.85659	76374110	78080850	AA	1.80E-13	2.10631	1	1	1	region_12	SAR1B
NC_072793.1	neutral	49654800	97923735	AA	1.51E-43	0.0218701	50837490	51503760	AA	4.27E-18	3.85659	76374110	78080850	AA	1.80E-13	2.10631	1	1	1	region_12	DDX46
NC_072793.1	neutral	49654800	97923735	AA	1.51E-43	0.0218701	50837490	51503760	AA	4.27E-18	3.85659	76374110	78080850	AA	1.80E-13	2.10631	1	1	1	region_12	PCBD2
NC_072793.1	neutral	49654800	97923735	AA	1.51E-43	0.0218701	50837490	51503760	AA	4.27E-18	3.85659	76374110	78080850	AA	1.80E-13	2.10631	1	1	1	region_12	LOC129327476
NC_072793.1	neutral	49654800	97923735	AA	1.51E-43	0.0218701	50837490	51503760	AA	4.27E-18	3.85659	76374110	78080850	AA	1.80E-13	2.10631	1	1	1	region_12	LOC129328399
NC_072793.1	neutral	49654800	97923735	AA	1.51E-43	0.0218701	50837490	51503760	AA	4.27E-18	3.85659	76374110	78080850	AA	1.80E-13	2.10631	1	1	1	region_12	TRPC7
NC_072793.1	neutral	49654800	97923735	AA	1.51E-43	0.0218701	50837490	51503760	AA	4.27E-18	3.85659	76374110	78080850	AA	1.80E-13	2.10631	1	1	1	region_12	MYOT
NC_072793.1	neutral	49654800	97923735	AA	1.51E-43	0.0218701	50837490	51503760	AA	4.27E-18	3.85659	76374110	78080850	AA	1.80E-13	2.10631	1	1	1	region_12	FAM13B
NC_072793.1	neutral	49654800	97923735	AA	1.51E-43	0.0218701	50837490	51503760	AA	4.27E-18	3.85659	76374110	78080850	AA	1.80E-13	2.10631	1	1	1	region_12	RASGEF1C
NC_072793.1	neutral	49654800	97923735	AA	1.51E-43	0.0218701	50837490	51503760	AA	4.27E-18	3.85659	76374110	78080850	AA	1.80E-13	2.10631	1	1	1	region_12	GFPT2
NC_072793.1	neutral	49654800	97923735	AA	1.51E-43	0.0218701	50837490	51503760	AA	4.27E-18	3.85659	76374110	78080850	AA	1.80E-13	2.10631	1	1	1	region_12	RUFY1
NC_072793.1	neutral	49654800	97923735	AA	1.51E-43	0.0218701	50837490	51503760	AA	4.27E-18	3.85659	76374110	78080850	AA	1.80E-13	2.10631	1	1	1	region_12	MAML1
NC_072793.1	neutral	49654800	97923735	AA	1.51E-43	0.0218701	50837490	51503760	AA	4.27E-18	3.85659	76374110	78080850	AA	1.80E-13	2.10631	1	1	1	region_12	MGAT4B
NC_072793.1	neutral	49654800	97923735	AA	1.51E-43	0.0218701	50837490	51503760	AA	4.27E-18	3.85659	76374110	78080850	AA	1.80E-13	2.10631	1	1	1	region_12	TBC1D9B
NC_072793.1	neutral	49654800	97923735	AA	1.51E-43	0.0218701	50837490	51503760	AA	4.27E-18	3.85659	76374110	78080850	AA	1.80E-13	2.10631	1	1	1	region_12	FLT4
NC_072793.1	neutral	49654800	97923735	AA	1.51E-43	0.0218701	50837490	51503760	AA	4.27E-18	3.85659	76374110	78080850	AA	1.80E-13	2.10631	1	1	1	region_12	CSF1R
NC_072793.1	neutral	49654800	97923735	AA	1.51E-43	0.0218701	50837490	51503760	AA	4.27E-18	3.85659	76374110	78080850	AA	1.80E-13	2.10631	1	1	1	region_12	PDGFRB
NC_072793.1	neutral	49654800	97923735	AA	1.51E-43	0.0218701	50837490	51503760	AA	4.27E-18	3.85659	76374110	78080850	AA	1.80E-13	2.10631	1	1	1	region_12	CDX1
NC_072793.1	neutral	49654800	97923735	AA	1.51E-43	0.0218701	50837490	51503760	AA	4.27E-18	3.85659	76374110	78080850	AA	1.80E-13	2.10631	1	1	1	region_12	CAMK2A
NC_072793.1	neutral	49654800	97923735	AA	1.51E-43	0.0218701	50837490	51503760	AA	4.27E-18	3.85659	76374110	78080850	AA	1.80E-13	2.10631	1	1	1	region_12	CD74
NC_072793.1	neutral	49654800	97923735	AA	1.51E-43	0.0218701	50837490	51503760	AA	4.27E-18	3.85659	76374110	78080850	AA	1.80E-13	2.10631	1	1	1	region_12	LOC129327309
NC_072793.1	neutral	49654800	97923735	AA	1.51E-43	0.0218701	50837490	51503760	AA	4.27E-18	3.85659	76374110	78080850	AA	1.80E-13	2.10631	1	1	1	region_12	ANXA6
NC_072793.1	neutral	49654800	97923735	AA	1.51E-43	0.0218701	50837490	51503760	AA	4.27E-18	3.85659	76374110	78080850	AA	1.80E-13	2.10631	1	1	1	region_12	SPARC
NC_072793.1	neutral	49654800	97923735	AA	1.51E-43	0.0218701	50837490	51503760	AA	4.27E-18	3.85659	76374110	78080850	AA	1.80E-13	2.10631	1	1	1	region_12	GRIA1
NC_072793.1	neutral	49654800	97923735	AA	1.51E-43	0.0218701	50837490	51503760	AA	4.27E-18	3.85659	76374110	78080850	AA	1.80E-13	2.10631	1	1	1	region_12	SAP30L
NC_072793.1	neutral	49654800	97923735	AA	1.51E-43	0.0218701	50837490	51503760	AA	4.27E-18	3.85659	76374110	78080850	AA	1.80E-13	2.10631	1	1	1	region_12	LARP1
NC_072793.1	neutral	49654800	97923735	AA	1.51E-43	0.0218701	50837490	51503760	AA	4.27E-18	3.85659	76374110	78080850	AA	1.80E-13	2.10631	1	1	1	region_12	CNOT8
NC_072793.1	neutral	49654800	97923735	AA	1.51E-43	0.0218701	50837490	51503760	AA	4.27E-18	3.85659	76374110	78080850	AA	1.80E-13	2.10631	1	1	1	region_12	ITK
NC_072793.1	neutral	49654800	97923735	AA	1.51E-43	0.0218701	50837490	51503760	AA	4.27E-18	3.85659	76374110	78080850	AA	1.80E-13	2.10631	1	1	1	region_12	CYFIP2
NC_072793.1	neutral	49654800	97923735	AA	1.51E-43	0.0218701	50837490	51503760	AA	4.27E-18	3.85659	76374110	78080850	AA	1.80E-13	2.10631	1	1	1	region_12	ADAM19
NC_072793.1	neutral	49654800	97923735	AA	1.51E-43	0.0218701	50837490	51503760	AA	4.27E-18	3.85659	76374110	78080850	AA	1.80E-13	2.10631	1	1	1	region_12	LSM11
NC_072793.1	neutral	49654800	97923735	AA	1.51E-43	0.0218701	50837490	51503760	AA	4.27E-18	3.85659	76374110	78080850	AA	1.80E-13	2.10631	1	1	1	region_12	CLINT1
NC_072793.1	neutral	49654800	97923735	AA	1.51E-43	0.0218701	50837490	51503760	AA	4.27E-18	3.85659	76374110	78080850	AA	1.80E-13	2.10631	1	1	1	region_12	RNF145
NC_072793.1	neutral	49654800	97923735	AA	1.51E-43	0.0218701	50837490	51503760	AA	4.27E-18	3.85659	76374110	78080850	AA	1.80E-13	2.10631	1	1	1	region_12	CPLX2
NC_072793.1	neutral	49654800	97923735	AA	1.51E-43	0.0218701	50837490	51503760	AA	4.27E-18	3.85659	76374110	78080850	AA	1.80E-13	2.10631	1	1	1	region_12	RNF44
NC_072793.1	neutral	49654800	97923735	AA	1.51E-43	0.0218701	50837490	51503760	AA	4.27E-18	3.85659	76374110	78080850	AA	1.80E-13	2.10631	1	1	1	region_12	EIF4E1B
NC_072793.1	neutral	49654800	97923735	AA	1.51E-43	0.0218701	50837490	51503760	AA	4.27E-18	3.85659	76374110	78080850	AA	1.80E-13	2.10631	1	1	1	region_12	UIMC1
NC_072793.1	neutral	49654800	97923735	AA	1.51E-43	0.0218701	50837490	51503760	AA	4.27E-18	3.85659	76374110	78080850	AA	1.80E-13	2.10631	1	1	1	region_12	NSD1
NC_072793.1	neutral	49654800	97923735	AA	1.51E-43	0.0218701	50837490	51503760	AA	4.27E-18	3.85659	76374110	78080850	AA	1.80E-13	2.10631	1	1	1	region_12	LOC129326966
NC_072793.1	neutral	49654800	97923735	AA	1.51E-43	0.0218701	50837490	51503760	AA	4.27E-18	3.85659	76374110	78080850	AA	1.80E-13	2.10631	1	1	1	region_12	PDLIM7
NC_072793.1	neutral	49654800	97923735	AA	1.51E-43	0.0218701	50837490	51503760	AA	4.27E-18	3.85659	76374110	78080850	AA	1.80E-13	2.10631	1	1	1	region_12	GRK6
NC_072793.1	neutral	49654800	97923735	AA	1.51E-43	0.0218701	50837490	51503760	AA	4.27E-18	3.85659	76374110	78080850	AA	1.80E-13	2.10631	1	1	1	region_12	KDM3B
NC_072793.1	neutral	49654800	97923735	AA	1.51E-43	0.0218701	50837490	51503760	AA	4.27E-18	3.85659	76374110	78080850	AA	1.80E-13	2.10631	1	1	1	region_12	DAG1
NC_072793.1	neutral	49654800	97923735	AA	1.51E-43	0.0218701	50837490	51503760	AA	4.27E-18	3.85659	76374110	78080850	AA	1.80E-13	2.10631	1	1	1	region_12	RNF123
NC_072793.1	neutral	49654800	97923735	AA	1.51E-43	0.0218701	50837490	51503760	AA	4.27E-18	3.85659	76374110	78080850	AA	1.80E-13	2.10631	1	1	1	region_12	FANCD2
NC_072793.1	neutral	49654800	97923735	AA	1.51E-43	0.0218701	50837490	51503760	AA	4.27E-18	3.85659	76374110	78080850	AA	1.80E-13	2.10631	1	1	1	region_12	CAMKV
NC_072793.1	neutral	49654800	97923735	AA	1.51E-43	0.0218701	50837490	51503760	AA	4.27E-18	3.85659	76374110	78080850	AA	1.80E-13	2.10631	1	1	1	region_12	RBM5
NC_072793.1	neutral	49654800	97923735	AA	1.51E-43	0.0218701	50837490	51503760	AA	4.27E-18	3.85659	76374110	78080850	AA	1.80E-13	2.10631	1	1	1	region_12	SEMA3F
NC_072793.1	neutral	49654800	97923735	AA	1.51E-43	0.0218701	50837490	51503760	AA	4.27E-18	3.85659	76374110	78080850	AA	1.80E-13	2.10631	1	1	1	region_12	GNAI2
NC_072793.1	neutral	49654800	97923735	AA	1.51E-43	0.0218701	50837490	51503760	AA	4.27E-18	3.85659	76374110	78080850	AA	1.80E-13	2.10631	1	1	1	region_12	SEMA3B
NC_072793.1	neutral	49654800	97923735	AA	1.51E-43	0.0218701	50837490	51503760	AA	4.27E-18	3.85659	76374110	78080850	AA	1.80E-13	2.10631	1	1	1	region_12	BSN
NC_072793.1	neutral	49654800	97923735	AA	1.51E-43	0.0218701	50837490	51503760	AA	4.27E-18	3.85659	76374110	78080850	AA	1.80E-13	2.10631	1	1	1	region_12	LOC129327419
NC_072793.1	neutral	49654800	97923735	AA	1.51E-43	0.0218701	50837490	51503760	AA	4.27E-18	3.85659	76374110	78080850	AA	1.80E-13	2.10631	1	1	1	region_12	NAA80
NC_072793.1	neutral	49654800	97923735	AA	1.51E-43	0.0218701	50837490	51503760	AA	4.27E-18	3.85659	76374110	78080850	AA	1.80E-13	2.10631	1	1	1	region_12	NPRL2
NC_072793.1	neutral	49654800	97923735	AA	1.51E-43	0.0218701	50837490	51503760	AA	4.27E-18	3.85659	76374110	78080850	AA	1.80E-13	2.10631	1	1	1	region_12	TENM2
NC_072793.1	neutral	49654800	97923735	AA	1.51E-43	0.0218701	50837490	51503760	AA	4.27E-18	3.85659	76374110	78080850	AA	1.80E-13	2.10631	1	1	1	region_12	SLIT3
NC_072793.1	neutral	49654800	97923735	AA	1.51E-43	0.0218701	50837490	51503760	AA	4.27E-18	3.85659	76374110	78080850	AA	1.80E-13	2.10631	1	1	1	region_12	DOCK2
NC_072793.1	neutral	49654800	97923735	AA	1.51E-43	0.0218701	50837490	51503760	AA	4.27E-18	3.85659	76374110	78080850	AA	1.80E-13	2.10631	1	1	1	region_12	ERGIC1
NC_072793.1	neutral	49654800	97923735	AA	1.51E-43	0.0218701	50837490	51503760	AA	4.27E-18	3.85659	76374110	78080850	AA	1.80E-13	2.10631	1	1	1	region_12	PPP2R2B
NC_072793.1	neutral	49654800	97923735	AA	1.51E-43	0.0218701	50837490	51503760	AA	4.27E-18	3.85659	76374110	78080850	AA	1.80E-13	2.10631	1	1	1	region_12	ARHGAP26
NC_072793.1	neutral	49654800	97923735	AA	1.51E-43	0.0218701	50837490	51503760	AA	4.27E-18	3.85659	76374110	78080850	AA	1.80E-13	2.10631	1	1	1	region_12	SEPTIN8
NC_072793.1	neutral	49654800	97923735	AA	1.51E-43	0.0218701	50837490	51503760	AA	4.27E-18	3.85659	76374110	78080850	AA	1.80E-13	2.10631	1	1	1	region_12	FSTL4
NC_072793.1	neutral	49654800	97923735	AA	1.51E-43	0.0218701	50837490	51503760	AA	4.27E-18	3.85659	76374110	78080850	AA	1.80E-13	2.10631	1	1	1	region_12	SPOCK1
NC_072793.1	neutral	49654800	97923735	AA	1.51E-43	0.0218701	50837490	51503760	AA	4.27E-18	3.85659	76374110	78080850	AA	1.80E-13	2.10631	1	1	1	region_12	LOC129327368
NC_072793.1	neutral	49654800	97923735	AA	1.51E-43	0.0218701	50837490	51503760	AA	4.27E-18	3.85659	76374110	78080850	AA	1.80E-13	2.10631	1	1	1	region_12	ADAMTS2
NC_072793.1	neutral	49654800	97923735	AA	1.51E-43	0.0218701	50837490	51503760	AA	4.27E-18	3.85659	76374110	78080850	AA	1.80E-13	2.10631	1	1	1	region_12	LOC129328983
NC_072793.1	neutral	49654800	97923735	AA	1.51E-43	0.0218701	50837490	51503760	AA	4.27E-18	3.85659	76374110	78080850	AA	1.80E-13	2.10631	1	1	1	region_12	GALNT10
NC_072793.1	neutral	49654800	97923735	AA	1.51E-43	0.0218701	50837490	51503760	AA	4.27E-18	3.85659	76374110	78080850	AA	1.80E-13	2.10631	1	1	1	region_12	SGCD
NC_072793.1	neutral	49654800	97923735	AA	1.51E-43	0.0218701	50837490	51503760	AA	4.27E-18	3.85659	76374110	78080850	AA	1.80E-13	2.10631	1	1	1	region_12	EBF1
NC_072793.1	neutral	49654800	97923735	AA	1.51E-43	0.0218701	50837490	51503760	AA	4.27E-18	3.85659	76374110	78080850	AA	1.80E-13	2.10631	1	1	1	region_12	CDHR4
NC_072793.1	neutral	49654800	97923735	AA	1.51E-43	0.0218701	50837490	51503760	AA	4.27E-18	3.85659	76374110	78080850	AA	1.80E-13	2.10631	1	1	1	region_12	MON1A
NC_072793.1	neutral	49654800	97923735	AA	1.51E-43	0.0218701	50837490	51503760	AA	4.27E-18	3.85659	76374110	78080850	AA	1.80E-13	2.10631	1	1	1	region_12	SLC38A3
NC_072793.1	neutral	49654800	97923735	AA	1.51E-43	0.0218701	50837490	51503760	AA	4.27E-18	3.85659	76374110	78080850	AA	1.80E-13	2.10631	1	1	1	region_12	CACNA2D2
NC_072793.1	neutral	49654800	97923735	AA	1.51E-43	0.0218701	50837490	51503760	AA	4.27E-18	3.85659	76374110	78080850	AA	1.80E-13	2.10631	1	1	1	region_12	GABRA1
NC_072793.1	neutral	49654800	97923735	AA	1.51E-43	0.0218701	50837490	51503760	AA	4.27E-18	3.85659	76374110	78080850	AA	1.80E-13	2.10631	1	1	1	region_12	TGFBI
NC_072793.1	neutral	49654800	97923735	AA	1.51E-43	0.0218701	50837490	51503760	AA	4.27E-18	3.85659	76374110	78080850	AA	1.80E-13	2.10631	1	1	1	region_12	HK3
NC_072793.1	neutral	49654800	97923735	AA	1.51E-43	0.0218701	50837490	51503760	AA	4.27E-18	3.85659	76374110	78080850	AA	1.80E-13	2.10631	1	1	1	region_12	KCTD16
NC_072793.1	neutral	49654800	97923735	AA	1.51E-43	0.0218701	78442155	78760935	AA	2.23E-35	8.8339	72452950	72888820	AA	0.00298637	3.12797	1	1	1	region_13	LOC129327586
NC_072793.1	neutral	49654800	97923735	AA	1.51E-43	0.0218701	78442155	78760935	AA	2.23E-35	8.8339	72452950	72888820	AA	0.00298637	3.12797	1	1	1	region_13	NUDCD2
NC_072793.1	neutral	49654800	97923735	AA	1.51E-43	0.0218701	78442155	78760935	AA	2.23E-35	8.8339	72452950	72888820	AA	0.00298637	3.12797	1	1	1	region_13	LOC129327587
NC_072793.1	neutral	49654800	97923735	AA	1.51E-43	0.0218701	78442155	78760935	AA	2.23E-35	8.8339	72452950	72888820	AA	0.00298637	3.12797	1	1	1	region_13	FOXI1
NC_072793.1	neutral	49654800	97923735	AA	1.51E-43	0.0218701	78442155	78760935	AA	2.23E-35	8.8339	72452950	72888820	AA	0.00298637	3.12797	1	1	1	region_13	LOC129327589
NC_072793.1	neutral	49654800	97923735	AA	1.51E-43	0.0218701	78442155	78760935	AA	2.23E-35	8.8339	72452950	72888820	AA	0.00298637	3.12797	1	1	1	region_13	LOC129327590
NC_072793.1	neutral	49654800	97923735	AA	1.51E-43	0.0218701	78442155	78760935	AA	2.23E-35	8.8339	72452950	72888820	AA	0.00298637	3.12797	1	1	1	region_13	PCYOX1L
NC_072793.1	neutral	49654800	97923735	AA	1.51E-43	0.0218701	78442155	78760935	AA	2.23E-35	8.8339	72452950	72888820	AA	0.00298637	3.12797	1	1	1	region_13	DUSP1
NC_072793.1	neutral	49654800	97923735	AA	1.51E-43	0.0218701	78442155	78760935	AA	2.23E-35	8.8339	72452950	72888820	AA	0.00298637	3.12797	1	1	1	region_13	TRNAT-UGU
NC_072793.1	neutral	49654800	97923735	AA	1.51E-43	0.0218701	78442155	78760935	AA	2.23E-35	8.8339	72452950	72888820	AA	0.00298637	3.12797	1	1	1	region_13	NKX2-5
NC_072793.1	neutral	49654800	97923735	AA	1.51E-43	0.0218701	78442155	78760935	AA	2.23E-35	8.8339	72452950	72888820	AA	0.00298637	3.12797	1	1	1	region_13	LOC129329194
NC_072793.1	neutral	49654800	97923735	AA	1.51E-43	0.0218701	78442155	78760935	AA	2.23E-35	8.8339	72452950	72888820	AA	0.00298637	3.12797	1	1	1	region_13	LOC129329321
NC_072793.1	neutral	49654800	97923735	AA	1.51E-43	0.0218701	78442155	78760935	AA	2.23E-35	8.8339	72452950	72888820	AA	0.00298637	3.12797	1	1	1	region_13	DRD1
NC_072793.1	neutral	49654800	97923735	AA	1.51E-43	0.0218701	78442155	78760935	AA	2.23E-35	8.8339	72452950	72888820	AA	0.00298637	3.12797	1	1	1	region_13	TRNAV-GAC
NC_072793.1	neutral	49654800	97923735	AA	1.51E-43	0.0218701	78442155	78760935	AA	2.23E-35	8.8339	72452950	72888820	AA	0.00298637	3.12797	1	1	1	region_13	GPR151
NC_072793.1	neutral	49654800	97923735	AA	1.51E-43	0.0218701	78442155	78760935	AA	2.23E-35	8.8339	72452950	72888820	AA	0.00298637	3.12797	1	1	1	region_13	POU4F3
NC_072793.1	neutral	49654800	97923735	AA	1.51E-43	0.0218701	78442155	78760935	AA	2.23E-35	8.8339	72452950	72888820	AA	0.00298637	3.12797	1	1	1	region_13	LOC129327593
NC_072793.1	neutral	49654800	97923735	AA	1.51E-43	0.0218701	78442155	78760935	AA	2.23E-35	8.8339	72452950	72888820	AA	0.00298637	3.12797	1	1	1	region_13	LOC129327430
NC_072793.1	neutral	49654800	97923735	AA	1.51E-43	0.0218701	78442155	78760935	AA	2.23E-35	8.8339	72452950	72888820	AA	0.00298637	3.12797	1	1	1	region_13	GNPDA1
NC_072793.1	neutral	49654800	97923735	AA	1.51E-43	0.0218701	78442155	78760935	AA	2.23E-35	8.8339	72452950	72888820	AA	0.00298637	3.12797	1	1	1	region_13	ZCCHC10
NC_072793.1	neutral	49654800	97923735	AA	1.51E-43	0.0218701	78442155	78760935	AA	2.23E-35	8.8339	72452950	72888820	AA	0.00298637	3.12797	1	1	1	region_13	LEAP2
NC_072793.1	neutral	49654800	97923735	AA	1.51E-43	0.0218701	78442155	78760935	AA	2.23E-35	8.8339	72452950	72888820	AA	0.00298637	3.12797	1	1	1	region_13	LOC129327595
NC_072793.1	neutral	49654800	97923735	AA	1.51E-43	0.0218701	78442155	78760935	AA	2.23E-35	8.8339	72452950	72888820	AA	0.00298637	3.12797	1	1	1	region_13	MEIKIN
NC_072793.1	neutral	49654800	97923735	AA	1.51E-43	0.0218701	78442155	78760935	AA	2.23E-35	8.8339	72452950	72888820	AA	0.00298637	3.12797	1	1	1	region_13	LOC129329488
NC_072793.1	neutral	49654800	97923735	AA	1.51E-43	0.0218701	78442155	78760935	AA	2.23E-35	8.8339	72452950	72888820	AA	0.00298637	3.12797	1	1	1	region_13	LOC129327597
NC_072793.1	neutral	49654800	97923735	AA	1.51E-43	0.0218701	78442155	78760935	AA	2.23E-35	8.8339	72452950	72888820	AA	0.00298637	3.12797	1	1	1	region_13	CDKN2AIPNL
NC_072793.1	neutral	49654800	97923735	AA	1.51E-43	0.0218701	78442155	78760935	AA	2.23E-35	8.8339	72452950	72888820	AA	0.00298637	3.12797	1	1	1	region_13	LOC129327178
NC_072793.1	neutral	49654800	97923735	AA	1.51E-43	0.0218701	78442155	78760935	AA	2.23E-35	8.8339	72452950	72888820	AA	0.00298637	3.12797	1	1	1	region_13	NEUROG1
NC_072793.1	neutral	49654800	97923735	AA	1.51E-43	0.0218701	78442155	78760935	AA	2.23E-35	8.8339	72452950	72888820	AA	0.00298637	3.12797	1	1	1	region_13	LOC129326950
NC_072793.1	neutral	49654800	97923735	AA	1.51E-43	0.0218701	78442155	78760935	AA	2.23E-35	8.8339	72452950	72888820	AA	0.00298637	3.12797	1	1	1	region_13	SMIM32
NC_072793.1	neutral	49654800	97923735	AA	1.51E-43	0.0218701	78442155	78760935	AA	2.23E-35	8.8339	72452950	72888820	AA	0.00298637	3.12797	1	1	1	region_13	HNRNPA0
NC_072793.1	neutral	49654800	97923735	AA	1.51E-43	0.0218701	78442155	78760935	AA	2.23E-35	8.8339	72452950	72888820	AA	0.00298637	3.12797	1	1	1	region_13	LOC129329103
NC_072793.1	neutral	49654800	97923735	AA	1.51E-43	0.0218701	78442155	78760935	AA	2.23E-35	8.8339	72452950	72888820	AA	0.00298637	3.12797	1	1	1	region_13	LOC129327004
NC_072793.1	neutral	49654800	97923735	AA	1.51E-43	0.0218701	78442155	78760935	AA	2.23E-35	8.8339	72452950	72888820	AA	0.00298637	3.12797	1	1	1	region_13	WNT8A
NC_072793.1	neutral	49654800	97923735	AA	1.51E-43	0.0218701	78442155	78760935	AA	2.23E-35	8.8339	72452950	72888820	AA	0.00298637	3.12797	1	1	1	region_13	LOC129328655
NC_072793.1	neutral	49654800	97923735	AA	1.51E-43	0.0218701	78442155	78760935	AA	2.23E-35	8.8339	72452950	72888820	AA	0.00298637	3.12797	1	1	1	region_13	LOC129327603
NC_072793.1	neutral	49654800	97923735	AA	1.51E-43	0.0218701	78442155	78760935	AA	2.23E-35	8.8339	72452950	72888820	AA	0.00298637	3.12797	1	1	1	region_13	LOC129329020
NC_072793.1	neutral	49654800	97923735	AA	1.51E-43	0.0218701	78442155	78760935	AA	2.23E-35	8.8339	72452950	72888820	AA	0.00298637	3.12797	1	1	1	region_13	CBY3
NC_072793.1	neutral	49654800	97923735	AA	1.51E-43	0.0218701	78442155	78760935	AA	2.23E-35	8.8339	72452950	72888820	AA	0.00298637	3.12797	1	1	1	region_13	SQSTM1
NC_072793.1	neutral	49654800	97923735	AA	1.51E-43	0.0218701	78442155	78760935	AA	2.23E-35	8.8339	72452950	72888820	AA	0.00298637	3.12797	1	1	1	region_13	LOC129327310
NC_072793.1	neutral	49654800	97923735	AA	1.51E-43	0.0218701	78442155	78760935	AA	2.23E-35	8.8339	72452950	72888820	AA	0.00298637	3.12797	1	1	1	region_13	LOC129329303
NC_072793.1	neutral	49654800	97923735	AA	1.51E-43	0.0218701	78442155	78760935	AA	2.23E-35	8.8339	72452950	72888820	AA	0.00298637	3.12797	1	1	1	region_13	LOC129329457
NC_072793.1	neutral	49654800	97923735	AA	1.51E-43	0.0218701	78442155	78760935	AA	2.23E-35	8.8339	72452950	72888820	AA	0.00298637	3.12797	1	1	1	region_13	ATOX1
NC_072793.1	neutral	49654800	97923735	AA	1.51E-43	0.0218701	78442155	78760935	AA	2.23E-35	8.8339	72452950	72888820	AA	0.00298637	3.12797	1	1	1	region_13	HAND1
NC_072793.1	neutral	49654800	97923735	AA	1.51E-43	0.0218701	78442155	78760935	AA	2.23E-35	8.8339	72452950	72888820	AA	0.00298637	3.12797	1	1	1	region_13	LOC129328823
NC_072793.1	neutral	49654800	97923735	AA	1.51E-43	0.0218701	78442155	78760935	AA	2.23E-35	8.8339	72452950	72888820	AA	0.00298637	3.12797	1	1	1	region_13	MED7
NC_072793.1	neutral	49654800	97923735	AA	1.51E-43	0.0218701	78442155	78760935	AA	2.23E-35	8.8339	72452950	72888820	AA	0.00298637	3.12797	1	1	1	region_13	LOC129327611
NC_072793.1	neutral	49654800	97923735	AA	1.51E-43	0.0218701	78442155	78760935	AA	2.23E-35	8.8339	72452950	72888820	AA	0.00298637	3.12797	1	1	1	region_13	LOC129328854
NC_072793.1	neutral	49654800	97923735	AA	1.51E-43	0.0218701	78442155	78760935	AA	2.23E-35	8.8339	72452950	72888820	AA	0.00298637	3.12797	1	1	1	region_13	LOC129326906
NC_072793.1	neutral	49654800	97923735	AA	1.51E-43	0.0218701	78442155	78760935	AA	2.23E-35	8.8339	72452950	72888820	AA	0.00298637	3.12797	1	1	1	region_13	LOC129329460
NC_072793.1	neutral	49654800	97923735	AA	1.51E-43	0.0218701	78442155	78760935	AA	2.23E-35	8.8339	72452950	72888820	AA	0.00298637	3.12797	1	1	1	region_13	KIAA1191
NC_072793.1	neutral	49654800	97923735	AA	1.51E-43	0.0218701	78442155	78760935	AA	2.23E-35	8.8339	72452950	72888820	AA	0.00298637	3.12797	1	1	1	region_13	ARL10
NC_072793.1	neutral	49654800	97923735	AA	1.51E-43	0.0218701	78442155	78760935	AA	2.23E-35	8.8339	72452950	72888820	AA	0.00298637	3.12797	1	1	1	region_13	RAB24
NC_072793.1	neutral	49654800	97923735	AA	1.51E-43	0.0218701	78442155	78760935	AA	2.23E-35	8.8339	72452950	72888820	AA	0.00298637	3.12797	1	1	1	region_13	MXD3
NC_072793.1	neutral	49654800	97923735	AA	1.51E-43	0.0218701	78442155	78760935	AA	2.23E-35	8.8339	72452950	72888820	AA	0.00298637	3.12797	1	1	1	region_13	PRR7
NC_072793.1	neutral	49654800	97923735	AA	1.51E-43	0.0218701	78442155	78760935	AA	2.23E-35	8.8339	72452950	72888820	AA	0.00298637	3.12797	1	1	1	region_13	LOC129327617
NC_072793.1	neutral	49654800	97923735	AA	1.51E-43	0.0218701	78442155	78760935	AA	2.23E-35	8.8339	72452950	72888820	AA	0.00298637	3.12797	1	1	1	region_13	B4GALT7
NC_072793.1	neutral	49654800	97923735	AA	1.51E-43	0.0218701	78442155	78760935	AA	2.23E-35	8.8339	72452950	72888820	AA	0.00298637	3.12797	1	1	1	region_13	RMND5B
NC_072793.1	neutral	49654800	97923735	AA	1.51E-43	0.0218701	78442155	78760935	AA	2.23E-35	8.8339	72452950	72888820	AA	0.00298637	3.12797	1	1	1	region_13	EGR1
NC_072793.1	neutral	49654800	97923735	AA	1.51E-43	0.0218701	78442155	78760935	AA	2.23E-35	8.8339	72452950	72888820	AA	0.00298637	3.12797	1	1	1	region_13	INKA1
NC_072793.1	neutral	49654800	97923735	AA	1.51E-43	0.0218701	78442155	78760935	AA	2.23E-35	8.8339	72452950	72888820	AA	0.00298637	3.12797	1	1	1	region_13	AMT
NC_072793.1	neutral	49654800	97923735	AA	1.51E-43	0.0218701	78442155	78760935	AA	2.23E-35	8.8339	72452950	72888820	AA	0.00298637	3.12797	1	1	1	region_13	NICN1
NC_072793.1	neutral	49654800	97923735	AA	1.51E-43	0.0218701	78442155	78760935	AA	2.23E-35	8.8339	72452950	72888820	AA	0.00298637	3.12797	1	1	1	region_13	AMIGO3
NC_072793.1	neutral	49654800	97923735	AA	1.51E-43	0.0218701	78442155	78760935	AA	2.23E-35	8.8339	72452950	72888820	AA	0.00298637	3.12797	1	1	1	region_13	LOC129328833
NC_072793.1	neutral	49654800	97923735	AA	1.51E-43	0.0218701	78442155	78760935	AA	2.23E-35	8.8339	72452950	72888820	AA	0.00298637	3.12797	1	1	1	region_13	LOC129328829
NC_072793.1	neutral	49654800	97923735	AA	1.51E-43	0.0218701	78442155	78760935	AA	2.23E-35	8.8339	72452950	72888820	AA	0.00298637	3.12797	1	1	1	region_13	BRK1
NC_072793.1	neutral	49654800	97923735	AA	1.51E-43	0.0218701	78442155	78760935	AA	2.23E-35	8.8339	72452950	72888820	AA	0.00298637	3.12797	1	1	1	region_13	C4H3orf62
NC_072793.1	neutral	49654800	97923735	AA	1.51E-43	0.0218701	78442155	78760935	AA	2.23E-35	8.8339	72452950	72888820	AA	0.00298637	3.12797	1	1	1	region_13	LOC129327620
NC_072793.1	neutral	49654800	97923735	AA	1.51E-43	0.0218701	78442155	78760935	AA	2.23E-35	8.8339	72452950	72888820	AA	0.00298637	3.12797	1	1	1	region_13	TRNAI-AAU
NC_072793.1	neutral	49654800	97923735	AA	1.51E-43	0.0218701	78442155	78760935	AA	2.23E-35	8.8339	72452950	72888820	AA	0.00298637	3.12797	1	1	1	region_13	HYAL3
NC_072793.1	neutral	49654800	97923735	AA	1.51E-43	0.0218701	78442155	78760935	AA	2.23E-35	8.8339	72452950	72888820	AA	0.00298637	3.12797	1	1	1	region_13	GABRG2
NC_072793.1	neutral	49654800	97923735	AA	1.51E-43	0.0218701	78442155	78760935	AA	2.23E-35	8.8339	72452950	72888820	AA	0.00298637	3.12797	1	1	1	region_13	CCNG1
NC_072793.1	neutral	49654800	97923735	AA	1.51E-43	0.0218701	78442155	78760935	AA	2.23E-35	8.8339	72452950	72888820	AA	0.00298637	3.12797	1	1	1	region_13	MAT2B
NC_072793.1	neutral	49654800	97923735	AA	1.51E-43	0.0218701	78442155	78760935	AA	2.23E-35	8.8339	72452950	72888820	AA	0.00298637	3.12797	1	1	1	region_13	RARS1
NC_072793.1	neutral	49654800	97923735	AA	1.51E-43	0.0218701	78442155	78760935	AA	2.23E-35	8.8339	72452950	72888820	AA	0.00298637	3.12797	1	1	1	region_13	SPDL1
NC_072793.1	neutral	49654800	97923735	AA	1.51E-43	0.0218701	78442155	78760935	AA	2.23E-35	8.8339	72452950	72888820	AA	0.00298637	3.12797	1	1	1	region_13	INSYN2B
NC_072793.1	neutral	49654800	97923735	AA	1.51E-43	0.0218701	78442155	78760935	AA	2.23E-35	8.8339	72452950	72888820	AA	0.00298637	3.12797	1	1	1	region_13	KCNMB1
NC_072793.1	neutral	49654800	97923735	AA	1.51E-43	0.0218701	78442155	78760935	AA	2.23E-35	8.8339	72452950	72888820	AA	0.00298637	3.12797	1	1	1	region_13	FBXO38
NC_072793.1	neutral	49654800	97923735	AA	1.51E-43	0.0218701	78442155	78760935	AA	2.23E-35	8.8339	72452950	72888820	AA	0.00298637	3.12797	1	1	1	region_13	SLC26A2
NC_072793.1	neutral	49654800	97923735	AA	1.51E-43	0.0218701	78442155	78760935	AA	2.23E-35	8.8339	72452950	72888820	AA	0.00298637	3.12797	1	1	1	region_13	LOC129327390
NC_072793.1	neutral	49654800	97923735	AA	1.51E-43	0.0218701	78442155	78760935	AA	2.23E-35	8.8339	72452950	72888820	AA	0.00298637	3.12797	1	1	1	region_13	PPARGC1B
NC_072793.1	neutral	49654800	97923735	AA	1.51E-43	0.0218701	78442155	78760935	AA	2.23E-35	8.8339	72452950	72888820	AA	0.00298637	3.12797	1	1	1	region_13	GRPEL2
NC_072793.1	neutral	49654800	97923735	AA	1.51E-43	0.0218701	78442155	78760935	AA	2.23E-35	8.8339	72452950	72888820	AA	0.00298637	3.12797	1	1	1	region_13	AFAP1L1
NC_072793.1	neutral	49654800	97923735	AA	1.51E-43	0.0218701	78442155	78760935	AA	2.23E-35	8.8339	72452950	72888820	AA	0.00298637	3.12797	1	1	1	region_13	EFCAB9
NC_072793.1	neutral	49654800	97923735	AA	1.51E-43	0.0218701	78442155	78760935	AA	2.23E-35	8.8339	72452950	72888820	AA	0.00298637	3.12797	1	1	1	region_13	RPL26L1
NC_072793.1	neutral	49654800	97923735	AA	1.51E-43	0.0218701	78442155	78760935	AA	2.23E-35	8.8339	72452950	72888820	AA	0.00298637	3.12797	1	1	1	region_13	ATP6V0E1
NC_072793.1	neutral	49654800	97923735	AA	1.51E-43	0.0218701	78442155	78760935	AA	2.23E-35	8.8339	72452950	72888820	AA	0.00298637	3.12797	1	1	1	region_13	CREBRF
NC_072793.1	neutral	49654800	97923735	AA	1.51E-43	0.0218701	78442155	78760935	AA	2.23E-35	8.8339	72452950	72888820	AA	0.00298637	3.12797	1	1	1	region_13	BNIP1
NC_072793.1	neutral	49654800	97923735	AA	1.51E-43	0.0218701	78442155	78760935	AA	2.23E-35	8.8339	72452950	72888820	AA	0.00298637	3.12797	1	1	1	region_13	STC2
NC_072793.1	neutral	49654800	97923735	AA	1.51E-43	0.0218701	78442155	78760935	AA	2.23E-35	8.8339	72452950	72888820	AA	0.00298637	3.12797	1	1	1	region_13	BOD1
NC_072793.1	neutral	49654800	97923735	AA	1.51E-43	0.0218701	78442155	78760935	AA	2.23E-35	8.8339	72452950	72888820	AA	0.00298637	3.12797	1	1	1	region_13	MSX2
NC_072793.1	neutral	49654800	97923735	AA	1.51E-43	0.0218701	78442155	78760935	AA	2.23E-35	8.8339	72452950	72888820	AA	0.00298637	3.12797	1	1	1	region_13	SFXN1
NC_072793.1	neutral	49654800	97923735	AA	1.51E-43	0.0218701	78442155	78760935	AA	2.23E-35	8.8339	72452950	72888820	AA	0.00298637	3.12797	1	1	1	region_13	JAKMIP2
NC_072793.1	neutral	49654800	97923735	AA	1.51E-43	0.0218701	78442155	78760935	AA	2.23E-35	8.8339	72452950	72888820	AA	0.00298637	3.12797	1	1	1	region_13	TCERG1
NC_072793.1	neutral	49654800	97923735	AA	1.51E-43	0.0218701	78442155	78760935	AA	2.23E-35	8.8339	72452950	72888820	AA	0.00298637	3.12797	1	1	1	region_13	LARS1
NC_072793.1	neutral	49654800	97923735	AA	1.51E-43	0.0218701	78442155	78760935	AA	2.23E-35	8.8339	72452950	72888820	AA	0.00298637	3.12797	1	1	1	region_13	PLAC8L1
NC_072793.1	neutral	49654800	97923735	AA	1.51E-43	0.0218701	78442155	78760935	AA	2.23E-35	8.8339	72452950	72888820	AA	0.00298637	3.12797	1	1	1	region_13	SH3RF2
NC_072793.1	neutral	49654800	97923735	AA	1.51E-43	0.0218701	78442155	78760935	AA	2.23E-35	8.8339	72452950	72888820	AA	0.00298637	3.12797	1	1	1	region_13	GRXCR2
NC_072793.1	neutral	49654800	97923735	AA	1.51E-43	0.0218701	78442155	78760935	AA	2.23E-35	8.8339	72452950	72888820	AA	0.00298637	3.12797	1	1	1	region_13	PRELID2
NC_072793.1	neutral	49654800	97923735	AA	1.51E-43	0.0218701	78442155	78760935	AA	2.23E-35	8.8339	72452950	72888820	AA	0.00298637	3.12797	1	1	1	region_13	YIPF5
NC_072793.1	neutral	49654800	97923735	AA	1.51E-43	0.0218701	78442155	78760935	AA	2.23E-35	8.8339	72452950	72888820	AA	0.00298637	3.12797	1	1	1	region_13	SPRY4
NC_072793.1	neutral	49654800	97923735	AA	1.51E-43	0.0218701	78442155	78760935	AA	2.23E-35	8.8339	72452950	72888820	AA	0.00298637	3.12797	1	1	1	region_13	NDFIP1
NC_072793.1	neutral	49654800	97923735	AA	1.51E-43	0.0218701	78442155	78760935	AA	2.23E-35	8.8339	72452950	72888820	AA	0.00298637	3.12797	1	1	1	region_13	HSPA4
NC_072793.1	neutral	49654800	97923735	AA	1.51E-43	0.0218701	78442155	78760935	AA	2.23E-35	8.8339	72452950	72888820	AA	0.00298637	3.12797	1	1	1	region_13	AFF4
NC_072793.1	neutral	49654800	97923735	AA	1.51E-43	0.0218701	78442155	78760935	AA	2.23E-35	8.8339	72452950	72888820	AA	0.00298637	3.12797	1	1	1	region_13	GDF9
NC_072793.1	neutral	49654800	97923735	AA	1.51E-43	0.0218701	78442155	78760935	AA	2.23E-35	8.8339	72452950	72888820	AA	0.00298637	3.12797	1	1	1	region_13	SHROOM1
NC_072793.1	neutral	49654800	97923735	AA	1.51E-43	0.0218701	78442155	78760935	AA	2.23E-35	8.8339	72452950	72888820	AA	0.00298637	3.12797	1	1	1	region_13	SOWAHA
NC_072793.1	neutral	49654800	97923735	AA	1.51E-43	0.0218701	78442155	78760935	AA	2.23E-35	8.8339	72452950	72888820	AA	0.00298637	3.12797	1	1	1	region_13	CCNI2
NC_072793.1	neutral	49654800	97923735	AA	1.51E-43	0.0218701	78442155	78760935	AA	2.23E-35	8.8339	72452950	72888820	AA	0.00298637	3.12797	1	1	1	region_13	KIF3A
NC_072793.1	neutral	49654800	97923735	AA	1.51E-43	0.0218701	78442155	78760935	AA	2.23E-35	8.8339	72452950	72888820	AA	0.00298637	3.12797	1	1	1	region_13	IRF1
NC_072793.1	neutral	49654800	97923735	AA	1.51E-43	0.0218701	78442155	78760935	AA	2.23E-35	8.8339	72452950	72888820	AA	0.00298637	3.12797	1	1	1	region_13	LOC129328211
NC_072793.1	neutral	49654800	97923735	AA	1.51E-43	0.0218701	78442155	78760935	AA	2.23E-35	8.8339	72452950	72888820	AA	0.00298637	3.12797	1	1	1	region_13	PDLIM4
NC_072793.1	neutral	49654800	97923735	AA	1.51E-43	0.0218701	78442155	78760935	AA	2.23E-35	8.8339	72452950	72888820	AA	0.00298637	3.12797	1	1	1	region_13	P4HA2
NC_072793.1	neutral	49654800	97923735	AA	1.51E-43	0.0218701	78442155	78760935	AA	2.23E-35	8.8339	72452950	72888820	AA	0.00298637	3.12797	1	1	1	region_13	FNIP1
NC_072793.1	neutral	49654800	97923735	AA	1.51E-43	0.0218701	78442155	78760935	AA	2.23E-35	8.8339	72452950	72888820	AA	0.00298637	3.12797	1	1	1	region_13	C4H5orf15
NC_072793.1	neutral	49654800	97923735	AA	1.51E-43	0.0218701	78442155	78760935	AA	2.23E-35	8.8339	72452950	72888820	AA	0.00298637	3.12797	1	1	1	region_13	VDAC1
NC_072793.1	neutral	49654800	97923735	AA	1.51E-43	0.0218701	78442155	78760935	AA	2.23E-35	8.8339	72452950	72888820	AA	0.00298637	3.12797	1	1	1	region_13	LOC129329091
NC_072793.1	neutral	49654800	97923735	AA	1.51E-43	0.0218701	78442155	78760935	AA	2.23E-35	8.8339	72452950	72888820	AA	0.00298637	3.12797	1	1	1	region_13	SEC24A
NC_072793.1	neutral	49654800	97923735	AA	1.51E-43	0.0218701	78442155	78760935	AA	2.23E-35	8.8339	72452950	72888820	AA	0.00298637	3.12797	1	1	1	region_13	CAMLG
NC_072793.1	neutral	49654800	97923735	AA	1.51E-43	0.0218701	78442155	78760935	AA	2.23E-35	8.8339	72452950	72888820	AA	0.00298637	3.12797	1	1	1	region_13	TXNDC15
NC_072793.1	neutral	49654800	97923735	AA	1.51E-43	0.0218701	78442155	78760935	AA	2.23E-35	8.8339	72452950	72888820	AA	0.00298637	3.12797	1	1	1	region_13	CATSPER3
NC_072793.1	neutral	49654800	97923735	AA	1.51E-43	0.0218701	78442155	78760935	AA	2.23E-35	8.8339	72452950	72888820	AA	0.00298637	3.12797	1	1	1	region_13	PITX1
NC_072793.1	neutral	49654800	97923735	AA	1.51E-43	0.0218701	78442155	78760935	AA	2.23E-35	8.8339	72452950	72888820	AA	0.00298637	3.12797	1	1	1	region_13	LOC129329231
NC_072793.1	neutral	49654800	97923735	AA	1.51E-43	0.0218701	78442155	78760935	AA	2.23E-35	8.8339	72452950	72888820	AA	0.00298637	3.12797	1	1	1	region_13	LOC129327475
NC_072793.1	neutral	49654800	97923735	AA	1.51E-43	0.0218701	78442155	78760935	AA	2.23E-35	8.8339	72452950	72888820	AA	0.00298637	3.12797	1	1	1	region_13	CXCL14
NC_072793.1	neutral	49654800	97923735	AA	1.51E-43	0.0218701	78442155	78760935	AA	2.23E-35	8.8339	72452950	72888820	AA	0.00298637	3.12797	1	1	1	region_13	SLC25A48
NC_072793.1	neutral	49654800	97923735	AA	1.51E-43	0.0218701	78442155	78760935	AA	2.23E-35	8.8339	72452950	72888820	AA	0.00298637	3.12797	1	1	1	region_13	LOC129328379
NC_072793.1	neutral	49654800	97923735	AA	1.51E-43	0.0218701	78442155	78760935	AA	2.23E-35	8.8339	72452950	72888820	AA	0.00298637	3.12797	1	1	1	region_13	LOC129326949
NC_072793.1	neutral	49654800	97923735	AA	1.51E-43	0.0218701	78442155	78760935	AA	2.23E-35	8.8339	72452950	72888820	AA	0.00298637	3.12797	1	1	1	region_13	SMAD5
NC_072793.1	neutral	49654800	97923735	AA	1.51E-43	0.0218701	78442155	78760935	AA	2.23E-35	8.8339	72452950	72888820	AA	0.00298637	3.12797	1	1	1	region_13	KLHL3
NC_072793.1	neutral	49654800	97923735	AA	1.51E-43	0.0218701	78442155	78760935	AA	2.23E-35	8.8339	72452950	72888820	AA	0.00298637	3.12797	1	1	1	region_13	PKD2L2
NC_072793.1	neutral	49654800	97923735	AA	1.51E-43	0.0218701	78442155	78760935	AA	2.23E-35	8.8339	72452950	72888820	AA	0.00298637	3.12797	1	1	1	region_13	LOC129327602
NC_072793.1	neutral	49654800	97923735	AA	1.51E-43	0.0218701	78442155	78760935	AA	2.23E-35	8.8339	72452950	72888820	AA	0.00298637	3.12797	1	1	1	region_13	LOC129329212
NC_072793.1	neutral	49654800	97923735	AA	1.51E-43	0.0218701	78442155	78760935	AA	2.23E-35	8.8339	72452950	72888820	AA	0.00298637	3.12797	1	1	1	region_13	NME5
NC_072793.1	neutral	49654800	97923735	AA	1.51E-43	0.0218701	78442155	78760935	AA	2.23E-35	8.8339	72452950	72888820	AA	0.00298637	3.12797	1	1	1	region_13	HNRNPAB
NC_072793.1	neutral	49654800	97923735	AA	1.51E-43	0.0218701	78442155	78760935	AA	2.23E-35	8.8339	72452950	72888820	AA	0.00298637	3.12797	1	1	1	region_13	PHYKPL
NC_072793.1	neutral	49654800	97923735	AA	1.51E-43	0.0218701	78442155	78760935	AA	2.23E-35	8.8339	72452950	72888820	AA	0.00298637	3.12797	1	1	1	region_13	MAPK9
NC_072793.1	neutral	49654800	97923735	AA	1.51E-43	0.0218701	78442155	78760935	AA	2.23E-35	8.8339	72452950	72888820	AA	0.00298637	3.12797	1	1	1	region_13	CNOT6
NC_072793.1	neutral	49654800	97923735	AA	1.51E-43	0.0218701	78442155	78760935	AA	2.23E-35	8.8339	72452950	72888820	AA	0.00298637	3.12797	1	1	1	region_13	HNRNPH1
NC_072793.1	neutral	49654800	97923735	AA	1.51E-43	0.0218701	78442155	78760935	AA	2.23E-35	8.8339	72452950	72888820	AA	0.00298637	3.12797	1	1	1	region_13	CANX
NC_072793.1	neutral	49654800	97923735	AA	1.51E-43	0.0218701	78442155	78760935	AA	2.23E-35	8.8339	72452950	72888820	AA	0.00298637	3.12797	1	1	1	region_13	LTC4S
NC_072793.1	neutral	49654800	97923735	AA	1.51E-43	0.0218701	78442155	78760935	AA	2.23E-35	8.8339	72452950	72888820	AA	0.00298637	3.12797	1	1	1	region_13	MRNIP
NC_072793.1	neutral	49654800	97923735	AA	1.51E-43	0.0218701	78442155	78760935	AA	2.23E-35	8.8339	72452950	72888820	AA	0.00298637	3.12797	1	1	1	region_13	RNF130
NC_072793.1	neutral	49654800	97923735	AA	1.51E-43	0.0218701	78442155	78760935	AA	2.23E-35	8.8339	72452950	72888820	AA	0.00298637	3.12797	1	1	1	region_13	LOC129329089
NC_072793.1	neutral	49654800	97923735	AA	1.51E-43	0.0218701	78442155	78760935	AA	2.23E-35	8.8339	72452950	72888820	AA	0.00298637	3.12797	1	1	1	region_13	LOC129329004
NC_072793.1	neutral	49654800	97923735	AA	1.51E-43	0.0218701	78442155	78760935	AA	2.23E-35	8.8339	72452950	72888820	AA	0.00298637	3.12797	1	1	1	region_13	HMGXB3
NC_072793.1	neutral	49654800	97923735	AA	1.51E-43	0.0218701	78442155	78760935	AA	2.23E-35	8.8339	72452950	72888820	AA	0.00298637	3.12797	1	1	1	region_13	SLC6A7
NC_072793.1	neutral	49654800	97923735	AA	1.51E-43	0.0218701	78442155	78760935	AA	2.23E-35	8.8339	72452950	72888820	AA	0.00298637	3.12797	1	1	1	region_13	ARSI
NC_072793.1	neutral	49654800	97923735	AA	1.51E-43	0.0218701	78442155	78760935	AA	2.23E-35	8.8339	72452950	72888820	AA	0.00298637	3.12797	1	1	1	region_13	TCOF1
NC_072793.1	neutral	49654800	97923735	AA	1.51E-43	0.0218701	78442155	78760935	AA	2.23E-35	8.8339	72452950	72888820	AA	0.00298637	3.12797	1	1	1	region_13	RPS14
NC_072793.1	neutral	49654800	97923735	AA	1.51E-43	0.0218701	78442155	78760935	AA	2.23E-35	8.8339	72452950	72888820	AA	0.00298637	3.12797	1	1	1	region_13	NDST1
NC_072793.1	neutral	49654800	97923735	AA	1.51E-43	0.0218701	78442155	78760935	AA	2.23E-35	8.8339	72452950	72888820	AA	0.00298637	3.12797	1	1	1	region_13	SYNPO
NC_072793.1	neutral	49654800	97923735	AA	1.51E-43	0.0218701	78442155	78760935	AA	2.23E-35	8.8339	72452950	72888820	AA	0.00298637	3.12797	1	1	1	region_13	MYOZ3
NC_072793.1	neutral	49654800	97923735	AA	1.51E-43	0.0218701	78442155	78760935	AA	2.23E-35	8.8339	72452950	72888820	AA	0.00298637	3.12797	1	1	1	region_13	RBM22
NC_072793.1	neutral	49654800	97923735	AA	1.51E-43	0.0218701	78442155	78760935	AA	2.23E-35	8.8339	72452950	72888820	AA	0.00298637	3.12797	1	1	1	region_13	DCTN4
NC_072793.1	neutral	49654800	97923735	AA	1.51E-43	0.0218701	78442155	78760935	AA	2.23E-35	8.8339	72452950	72888820	AA	0.00298637	3.12797	1	1	1	region_13	SMIM3
NC_072793.1	neutral	49654800	97923735	AA	1.51E-43	0.0218701	78442155	78760935	AA	2.23E-35	8.8339	72452950	72888820	AA	0.00298637	3.12797	1	1	1	region_13	GPX3
NC_072793.1	neutral	49654800	97923735	AA	1.51E-43	0.0218701	78442155	78760935	AA	2.23E-35	8.8339	72452950	72888820	AA	0.00298637	3.12797	1	1	1	region_13	TNIP1
NC_072793.1	neutral	49654800	97923735	AA	1.51E-43	0.0218701	78442155	78760935	AA	2.23E-35	8.8339	72452950	72888820	AA	0.00298637	3.12797	1	1	1	region_13	LOC129329073
NC_072793.1	neutral	49654800	97923735	AA	1.51E-43	0.0218701	78442155	78760935	AA	2.23E-35	8.8339	72452950	72888820	AA	0.00298637	3.12797	1	1	1	region_13	CCDC69
NC_072793.1	neutral	49654800	97923735	AA	1.51E-43	0.0218701	78442155	78760935	AA	2.23E-35	8.8339	72452950	72888820	AA	0.00298637	3.12797	1	1	1	region_13	GM2A
NC_072793.1	neutral	49654800	97923735	AA	1.51E-43	0.0218701	78442155	78760935	AA	2.23E-35	8.8339	72452950	72888820	AA	0.00298637	3.12797	1	1	1	region_13	FAT2
NC_072793.1	neutral	49654800	97923735	AA	1.51E-43	0.0218701	78442155	78760935	AA	2.23E-35	8.8339	72452950	72888820	AA	0.00298637	3.12797	1	1	1	region_13	G3BP1
NC_072793.1	neutral	49654800	97923735	AA	1.51E-43	0.0218701	78442155	78760935	AA	2.23E-35	8.8339	72452950	72888820	AA	0.00298637	3.12797	1	1	1	region_13	GLRA1
NC_072793.1	neutral	49654800	97923735	AA	1.51E-43	0.0218701	78442155	78760935	AA	2.23E-35	8.8339	72452950	72888820	AA	0.00298637	3.12797	1	1	1	region_13	NMUR2
NC_072793.1	neutral	49654800	97923735	AA	1.51E-43	0.0218701	78442155	78760935	AA	2.23E-35	8.8339	72452950	72888820	AA	0.00298637	3.12797	1	1	1	region_13	LOC129328135
NC_072793.1	neutral	49654800	97923735	AA	1.51E-43	0.0218701	78442155	78760935	AA	2.23E-35	8.8339	72452950	72888820	AA	0.00298637	3.12797	1	1	1	region_13	LOC129329177
NC_072793.1	neutral	49654800	97923735	AA	1.51E-43	0.0218701	78442155	78760935	AA	2.23E-35	8.8339	72452950	72888820	AA	0.00298637	3.12797	1	1	1	region_13	FAM114A2
NC_072793.1	neutral	49654800	97923735	AA	1.51E-43	0.0218701	78442155	78760935	AA	2.23E-35	8.8339	72452950	72888820	AA	0.00298637	3.12797	1	1	1	region_13	MFAP3
NC_072793.1	neutral	49654800	97923735	AA	1.51E-43	0.0218701	78442155	78760935	AA	2.23E-35	8.8339	72452950	72888820	AA	0.00298637	3.12797	1	1	1	region_13	FAXDC2
NC_072793.1	neutral	49654800	97923735	AA	1.51E-43	0.0218701	78442155	78760935	AA	2.23E-35	8.8339	72452950	72888820	AA	0.00298637	3.12797	1	1	1	region_13	GEMIN5
NC_072793.1	neutral	49654800	97923735	AA	1.51E-43	0.0218701	78442155	78760935	AA	2.23E-35	8.8339	72452950	72888820	AA	0.00298637	3.12797	1	1	1	region_13	MRPL22
NC_072793.1	neutral	49654800	97923735	AA	1.51E-43	0.0218701	78442155	78760935	AA	2.23E-35	8.8339	72452950	72888820	AA	0.00298637	3.12797	1	1	1	region_13	LOC129327609
NC_072793.1	neutral	49654800	97923735	AA	1.51E-43	0.0218701	78442155	78760935	AA	2.23E-35	8.8339	72452950	72888820	AA	0.00298637	3.12797	1	1	1	region_13	NIPAL4
NC_072793.1	neutral	49654800	97923735	AA	1.51E-43	0.0218701	78442155	78760935	AA	2.23E-35	8.8339	72452950	72888820	AA	0.00298637	3.12797	1	1	1	region_13	SOX30
NC_072793.1	neutral	49654800	97923735	AA	1.51E-43	0.0218701	78442155	78760935	AA	2.23E-35	8.8339	72452950	72888820	AA	0.00298637	3.12797	1	1	1	region_13	THG1L
NC_072793.1	neutral	49654800	97923735	AA	1.51E-43	0.0218701	78442155	78760935	AA	2.23E-35	8.8339	72452950	72888820	AA	0.00298637	3.12797	1	1	1	region_13	UBLCP1
NC_072793.1	neutral	49654800	97923735	AA	1.51E-43	0.0218701	78442155	78760935	AA	2.23E-35	8.8339	72452950	72888820	AA	0.00298637	3.12797	1	1	1	region_13	LOC129327023
NC_072793.1	neutral	49654800	97923735	AA	1.51E-43	0.0218701	78442155	78760935	AA	2.23E-35	8.8339	72452950	72888820	AA	0.00298637	3.12797	1	1	1	region_13	LOC129329358
NC_072793.1	neutral	49654800	97923735	AA	1.51E-43	0.0218701	78442155	78760935	AA	2.23E-35	8.8339	72452950	72888820	AA	0.00298637	3.12797	1	1	1	region_13	LOC129328855
NC_072793.1	neutral	49654800	97923735	AA	1.51E-43	0.0218701	78442155	78760935	AA	2.23E-35	8.8339	72452950	72888820	AA	0.00298637	3.12797	1	1	1	region_13	LOC129328853
NC_072793.1	neutral	49654800	97923735	AA	1.51E-43	0.0218701	78442155	78760935	AA	2.23E-35	8.8339	72452950	72888820	AA	0.00298637	3.12797	1	1	1	region_13	HRH2
NC_072793.1	neutral	49654800	97923735	AA	1.51E-43	0.0218701	78442155	78760935	AA	2.23E-35	8.8339	72452950	72888820	AA	0.00298637	3.12797	1	1	1	region_13	THOC3
NC_072793.1	neutral	49654800	97923735	AA	1.51E-43	0.0218701	78442155	78760935	AA	2.23E-35	8.8339	72452950	72888820	AA	0.00298637	3.12797	1	1	1	region_13	SIMC1
NC_072793.1	neutral	49654800	97923735	AA	1.51E-43	0.0218701	78442155	78760935	AA	2.23E-35	8.8339	72452950	72888820	AA	0.00298637	3.12797	1	1	1	region_13	NOP16
NC_072793.1	neutral	49654800	97923735	AA	1.51E-43	0.0218701	78442155	78760935	AA	2.23E-35	8.8339	72452950	72888820	AA	0.00298637	3.12797	1	1	1	region_13	HIGD2A
NC_072793.1	neutral	49654800	97923735	AA	1.51E-43	0.0218701	78442155	78760935	AA	2.23E-35	8.8339	72452950	72888820	AA	0.00298637	3.12797	1	1	1	region_13	CLTB
NC_072793.1	neutral	49654800	97923735	AA	1.51E-43	0.0218701	78442155	78760935	AA	2.23E-35	8.8339	72452950	72888820	AA	0.00298637	3.12797	1	1	1	region_13	FAF2
NC_072793.1	neutral	49654800	97923735	AA	1.51E-43	0.0218701	78442155	78760935	AA	2.23E-35	8.8339	72452950	72888820	AA	0.00298637	3.12797	1	1	1	region_13	CDHR2
NC_072793.1	neutral	49654800	97923735	AA	1.51E-43	0.0218701	78442155	78760935	AA	2.23E-35	8.8339	72452950	72888820	AA	0.00298637	3.12797	1	1	1	region_13	SNCB
NC_072793.1	neutral	49654800	97923735	AA	1.51E-43	0.0218701	78442155	78760935	AA	2.23E-35	8.8339	72452950	72888820	AA	0.00298637	3.12797	1	1	1	region_13	TSPAN17
NC_072793.1	neutral	49654800	97923735	AA	1.51E-43	0.0218701	78442155	78760935	AA	2.23E-35	8.8339	72452950	72888820	AA	0.00298637	3.12797	1	1	1	region_13	UNC5A
NC_072793.1	neutral	49654800	97923735	AA	1.51E-43	0.0218701	78442155	78760935	AA	2.23E-35	8.8339	72452950	72888820	AA	0.00298637	3.12797	1	1	1	region_13	ZNF346
NC_072793.1	neutral	49654800	97923735	AA	1.51E-43	0.0218701	78442155	78760935	AA	2.23E-35	8.8339	72452950	72888820	AA	0.00298637	3.12797	1	1	1	region_13	FGFR4
NC_072793.1	neutral	49654800	97923735	AA	1.51E-43	0.0218701	78442155	78760935	AA	2.23E-35	8.8339	72452950	72888820	AA	0.00298637	3.12797	1	1	1	region_13	PRELID1
NC_072793.1	neutral	49654800	97923735	AA	1.51E-43	0.0218701	78442155	78760935	AA	2.23E-35	8.8339	72452950	72888820	AA	0.00298637	3.12797	1	1	1	region_13	FAM193B
NC_072793.1	neutral	49654800	97923735	AA	1.51E-43	0.0218701	78442155	78760935	AA	2.23E-35	8.8339	72452950	72888820	AA	0.00298637	3.12797	1	1	1	region_13	DDX41
NC_072793.1	neutral	49654800	97923735	AA	1.51E-43	0.0218701	78442155	78760935	AA	2.23E-35	8.8339	72452950	72888820	AA	0.00298637	3.12797	1	1	1	region_13	DOK3
NC_072793.1	neutral	49654800	97923735	AA	1.51E-43	0.0218701	78442155	78760935	AA	2.23E-35	8.8339	72452950	72888820	AA	0.00298637	3.12797	1	1	1	region_13	DBN1
NC_072793.1	neutral	49654800	97923735	AA	1.51E-43	0.0218701	78442155	78760935	AA	2.23E-35	8.8339	72452950	72888820	AA	0.00298637	3.12797	1	1	1	region_13	LOC129327615
NC_072793.1	neutral	49654800	97923735	AA	1.51E-43	0.0218701	78442155	78760935	AA	2.23E-35	8.8339	72452950	72888820	AA	0.00298637	3.12797	1	1	1	region_13	F12
NC_072793.1	neutral	49654800	97923735	AA	1.51E-43	0.0218701	78442155	78760935	AA	2.23E-35	8.8339	72452950	72888820	AA	0.00298637	3.12797	1	1	1	region_13	SLC34A1
NC_072793.1	neutral	49654800	97923735	AA	1.51E-43	0.0218701	78442155	78760935	AA	2.23E-35	8.8339	72452950	72888820	AA	0.00298637	3.12797	1	1	1	region_13	RGS14
NC_072793.1	neutral	49654800	97923735	AA	1.51E-43	0.0218701	78442155	78760935	AA	2.23E-35	8.8339	72452950	72888820	AA	0.00298637	3.12797	1	1	1	region_13	LOC129327618
NC_072793.1	neutral	49654800	97923735	AA	1.51E-43	0.0218701	78442155	78760935	AA	2.23E-35	8.8339	72452950	72888820	AA	0.00298637	3.12797	1	1	1	region_13	LMAN2
NC_072793.1	neutral	49654800	97923735	AA	1.51E-43	0.0218701	78442155	78760935	AA	2.23E-35	8.8339	72452950	72888820	AA	0.00298637	3.12797	1	1	1	region_13	TMED9
NC_072793.1	neutral	49654800	97923735	AA	1.51E-43	0.0218701	78442155	78760935	AA	2.23E-35	8.8339	72452950	72888820	AA	0.00298637	3.12797	1	1	1	region_13	N4BP3
NC_072793.1	neutral	49654800	97923735	AA	1.51E-43	0.0218701	78442155	78760935	AA	2.23E-35	8.8339	72452950	72888820	AA	0.00298637	3.12797	1	1	1	region_13	NHP2
NC_072793.1	neutral	49654800	97923735	AA	1.51E-43	0.0218701	78442155	78760935	AA	2.23E-35	8.8339	72452950	72888820	AA	0.00298637	3.12797	1	1	1	region_13	BRD8
NC_072793.1	neutral	49654800	97923735	AA	1.51E-43	0.0218701	78442155	78760935	AA	2.23E-35	8.8339	72452950	72888820	AA	0.00298637	3.12797	1	1	1	region_13	KIF20A
NC_072793.1	neutral	49654800	97923735	AA	1.51E-43	0.0218701	78442155	78760935	AA	2.23E-35	8.8339	72452950	72888820	AA	0.00298637	3.12797	1	1	1	region_13	CDC23
NC_072793.1	neutral	49654800	97923735	AA	1.51E-43	0.0218701	78442155	78760935	AA	2.23E-35	8.8339	72452950	72888820	AA	0.00298637	3.12797	1	1	1	region_13	GFRA3
NC_072793.1	neutral	49654800	97923735	AA	1.51E-43	0.0218701	78442155	78760935	AA	2.23E-35	8.8339	72452950	72888820	AA	0.00298637	3.12797	1	1	1	region_13	CDC25C
NC_072793.1	neutral	49654800	97923735	AA	1.51E-43	0.0218701	78442155	78760935	AA	2.23E-35	8.8339	72452950	72888820	AA	0.00298637	3.12797	1	1	1	region_13	LOC129327619
NC_072793.1	neutral	49654800	97923735	AA	1.51E-43	0.0218701	78442155	78760935	AA	2.23E-35	8.8339	72452950	72888820	AA	0.00298637	3.12797	1	1	1	region_13	FAM53C
NC_072793.1	neutral	49654800	97923735	AA	1.51E-43	0.0218701	78442155	78760935	AA	2.23E-35	8.8339	72452950	72888820	AA	0.00298637	3.12797	1	1	1	region_13	LOC129328105
NC_072793.1	neutral	49654800	97923735	AA	1.51E-43	0.0218701	78442155	78760935	AA	2.23E-35	8.8339	72452950	72888820	AA	0.00298637	3.12797	1	1	1	region_13	REEP2
NC_072793.1	neutral	49654800	97923735	AA	1.51E-43	0.0218701	78442155	78760935	AA	2.23E-35	8.8339	72452950	72888820	AA	0.00298637	3.12797	1	1	1	region_13	IP6K1
NC_072793.1	neutral	49654800	97923735	AA	1.51E-43	0.0218701	78442155	78760935	AA	2.23E-35	8.8339	72452950	72888820	AA	0.00298637	3.12797	1	1	1	region_13	UBA7
NC_072793.1	neutral	49654800	97923735	AA	1.51E-43	0.0218701	78442155	78760935	AA	2.23E-35	8.8339	72452950	72888820	AA	0.00298637	3.12797	1	1	1	region_13	TCTA
NC_072793.1	neutral	49654800	97923735	AA	1.51E-43	0.0218701	78442155	78760935	AA	2.23E-35	8.8339	72452950	72888820	AA	0.00298637	3.12797	1	1	1	region_13	GMPPB
NC_072793.1	neutral	49654800	97923735	AA	1.51E-43	0.0218701	78442155	78760935	AA	2.23E-35	8.8339	72452950	72888820	AA	0.00298637	3.12797	1	1	1	region_13	EMC3
NC_072793.1	neutral	49654800	97923735	AA	1.51E-43	0.0218701	78442155	78760935	AA	2.23E-35	8.8339	72452950	72888820	AA	0.00298637	3.12797	1	1	1	region_13	USP4
NC_072793.1	neutral	49654800	97923735	AA	1.51E-43	0.0218701	78442155	78760935	AA	2.23E-35	8.8339	72452950	72888820	AA	0.00298637	3.12797	1	1	1	region_13	GPX1
NC_072793.1	neutral	49654800	97923735	AA	1.51E-43	0.0218701	78442155	78760935	AA	2.23E-35	8.8339	72452950	72888820	AA	0.00298637	3.12797	1	1	1	region_13	RHOA
NC_072793.1	neutral	49654800	97923735	AA	1.51E-43	0.0218701	78442155	78760935	AA	2.23E-35	8.8339	72452950	72888820	AA	0.00298637	3.12797	1	1	1	region_13	TRAIP
NC_072793.1	neutral	49654800	97923735	AA	1.51E-43	0.0218701	78442155	78760935	AA	2.23E-35	8.8339	72452950	72888820	AA	0.00298637	3.12797	1	1	1	region_13	MST1R
NC_072793.1	neutral	49654800	97923735	AA	1.51E-43	0.0218701	78442155	78760935	AA	2.23E-35	8.8339	72452950	72888820	AA	0.00298637	3.12797	1	1	1	region_13	RBM6
NC_072793.1	neutral	49654800	97923735	AA	1.51E-43	0.0218701	78442155	78760935	AA	2.23E-35	8.8339	72452950	72888820	AA	0.00298637	3.12797	1	1	1	region_13	GNAT1
NC_072793.1	neutral	49654800	97923735	AA	1.51E-43	0.0218701	78442155	78760935	AA	2.23E-35	8.8339	72452950	72888820	AA	0.00298637	3.12797	1	1	1	region_13	LOC129327411
NC_072793.1	neutral	49654800	97923735	AA	1.51E-43	0.0218701	78442155	78760935	AA	2.23E-35	8.8339	72452950	72888820	AA	0.00298637	3.12797	1	1	1	region_13	LOC129328939
NC_072793.1	neutral	49654800	97923735	AA	1.51E-43	0.0218701	78442155	78760935	AA	2.23E-35	8.8339	72452950	72888820	AA	0.00298637	3.12797	1	1	1	region_13	APEH
NC_072793.1	neutral	49654800	97923735	AA	1.51E-43	0.0218701	78442155	78760935	AA	2.23E-35	8.8339	72452950	72888820	AA	0.00298637	3.12797	1	1	1	region_13	MST1
NC_072793.1	neutral	49654800	97923735	AA	1.51E-43	0.0218701	78442155	78760935	AA	2.23E-35	8.8339	72452950	72888820	AA	0.00298637	3.12797	1	1	1	region_13	IFRD2
NC_072793.1	neutral	49654800	97923735	AA	1.51E-43	0.0218701	78442155	78760935	AA	2.23E-35	8.8339	72452950	72888820	AA	0.00298637	3.12797	1	1	1	region_13	LSMEM2
NC_072793.1	neutral	49654800	97923735	AA	1.51E-43	0.0218701	78442155	78760935	AA	2.23E-35	8.8339	72452950	72888820	AA	0.00298637	3.12797	1	1	1	region_13	HYAL1
NC_072793.1	neutral	49654800	97923735	AA	1.51E-43	0.0218701	78442155	78760935	AA	2.23E-35	8.8339	72452950	72888820	AA	0.00298637	3.12797	1	1	1	region_13	HYAL2
NC_072793.1	neutral	49654800	97923735	AA	1.51E-43	0.0218701	78442155	78760935	AA	2.23E-35	8.8339	72452950	72888820	AA	0.00298637	3.12797	1	1	1	region_13	TUSC2
NC_072793.1	neutral	49654800	97923735	AA	1.51E-43	0.0218701	78442155	78760935	AA	2.23E-35	8.8339	72452950	72888820	AA	0.00298637	3.12797	1	1	1	region_13	RASSF1
NC_072793.1	neutral	49654800	97923735	AA	1.51E-43	0.0218701	78442155	78760935	AA	2.23E-35	8.8339	72452950	72888820	AA	0.00298637	3.12797	1	1	1	region_13	ZMYND10
NC_072793.1	neutral	49654800	97923735	AA	1.51E-43	0.0218701	78442155	78760935	AA	2.23E-35	8.8339	72452950	72888820	AA	0.00298637	3.12797	1	1	1	region_13	LOC129329282
NC_072793.1	neutral	49654800	97923735	AA	1.51E-43	0.0218701	78442155	78760935	AA	2.23E-35	8.8339	72452950	72888820	AA	0.00298637	3.12797	1	1	1	region_13	TMEM115
NC_072793.1	neutral	49654800	97923735	AA	1.51E-43	0.0218701	78442155	78760935	AA	2.23E-35	8.8339	72452950	72888820	AA	0.00298637	3.12797	1	1	1	region_13	GABRB2
NC_072793.1	neutral	49654800	97923735	AA	1.51E-43	0.0218701	78442155	78760935	AA	2.23E-35	8.8339	72452950	72888820	AA	0.00298637	3.12797	1	1	1	region_13	GABRA6
NC_072793.1	neutral	49654800	97923735	AA	1.51E-43	0.0218701	78442155	78760935	AA	2.23E-35	8.8339	72452950	72888820	AA	0.00298637	3.12797	1	1	1	region_13	HMMR
NC_072793.1	neutral	49654800	97923735	AA	1.51E-43	0.0218701	78442155	78760935	AA	2.23E-35	8.8339	72452950	72888820	AA	0.00298637	3.12797	1	1	1	region_13	WWC1
NC_072793.1	neutral	49654800	97923735	AA	1.51E-43	0.0218701	78442155	78760935	AA	2.23E-35	8.8339	72452950	72888820	AA	0.00298637	3.12797	1	1	1	region_13	LOC129328245
NC_072793.1	neutral	49654800	97923735	AA	1.51E-43	0.0218701	78442155	78760935	AA	2.23E-35	8.8339	72452950	72888820	AA	0.00298637	3.12797	1	1	1	region_13	PANK3
NC_072793.1	neutral	49654800	97923735	AA	1.51E-43	0.0218701	78442155	78760935	AA	2.23E-35	8.8339	72452950	72888820	AA	0.00298637	3.12797	1	1	1	region_13	LCP2
NC_072793.1	neutral	49654800	97923735	AA	1.51E-43	0.0218701	78442155	78760935	AA	2.23E-35	8.8339	72452950	72888820	AA	0.00298637	3.12797	1	1	1	region_13	KCNIP1
NC_072793.1	neutral	49654800	97923735	AA	1.51E-43	0.0218701	78442155	78760935	AA	2.23E-35	8.8339	72452950	72888820	AA	0.00298637	3.12797	1	1	1	region_13	IL12B
NC_072793.1	neutral	49654800	97923735	AA	1.51E-43	0.0218701	78442155	78760935	AA	2.23E-35	8.8339	72452950	72888820	AA	0.00298637	3.12797	1	1	1	region_13	HTR4
NC_072793.1	neutral	49654800	97923735	AA	1.51E-43	0.0218701	78442155	78760935	AA	2.23E-35	8.8339	72452950	72888820	AA	0.00298637	3.12797	1	1	1	region_13	ARHGEF37
NC_072793.1	neutral	49654800	97923735	AA	1.51E-43	0.0218701	78442155	78760935	AA	2.23E-35	8.8339	72452950	72888820	AA	0.00298637	3.12797	1	1	1	region_13	CSNK1A1
NC_072793.1	neutral	49654800	97923735	AA	1.51E-43	0.0218701	78442155	78760935	AA	2.23E-35	8.8339	72452950	72888820	AA	0.00298637	3.12797	1	1	1	region_13	IL17B
NC_072793.1	neutral	49654800	97923735	AA	1.51E-43	0.0218701	78442155	78760935	AA	2.23E-35	8.8339	72452950	72888820	AA	0.00298637	3.12797	1	1	1	region_13	ABLIM3
NC_072793.1	neutral	49654800	97923735	AA	1.51E-43	0.0218701	78442155	78760935	AA	2.23E-35	8.8339	72452950	72888820	AA	0.00298637	3.12797	1	1	1	region_13	SH3TC2
NC_072793.1	neutral	49654800	97923735	AA	1.51E-43	0.0218701	78442155	78760935	AA	2.23E-35	8.8339	72452950	72888820	AA	0.00298637	3.12797	1	1	1	region_13	ADRB2
NC_072793.1	neutral	49654800	97923735	AA	1.51E-43	0.0218701	78442155	78760935	AA	2.23E-35	8.8339	72452950	72888820	AA	0.00298637	3.12797	1	1	1	region_13	UBTD2
NC_072793.1	neutral	49654800	97923735	AA	1.51E-43	0.0218701	78442155	78760935	AA	2.23E-35	8.8339	72452950	72888820	AA	0.00298637	3.12797	1	1	1	region_13	STK10
NC_072793.1	neutral	49654800	97923735	AA	1.51E-43	0.0218701	78442155	78760935	AA	2.23E-35	8.8339	72452950	72888820	AA	0.00298637	3.12797	1	1	1	region_13	SH3PXD2B
NC_072793.1	neutral	49654800	97923735	AA	1.51E-43	0.0218701	78442155	78760935	AA	2.23E-35	8.8339	72452950	72888820	AA	0.00298637	3.12797	1	1	1	region_13	NEURL1B
NC_072793.1	neutral	49654800	97923735	AA	1.51E-43	0.0218701	78442155	78760935	AA	2.23E-35	8.8339	72452950	72888820	AA	0.00298637	3.12797	1	1	1	region_13	LOC129328811
NC_072793.1	neutral	49654800	97923735	AA	1.51E-43	0.0218701	78442155	78760935	AA	2.23E-35	8.8339	72452950	72888820	AA	0.00298637	3.12797	1	1	1	region_13	CPEB4
NC_072793.1	neutral	49654800	97923735	AA	1.51E-43	0.0218701	78442155	78760935	AA	2.23E-35	8.8339	72452950	72888820	AA	0.00298637	3.12797	1	1	1	region_13	NSG2
NC_072793.1	neutral	49654800	97923735	AA	1.51E-43	0.0218701	78442155	78760935	AA	2.23E-35	8.8339	72452950	72888820	AA	0.00298637	3.12797	1	1	1	region_13	DPYSL3
NC_072793.1	neutral	49654800	97923735	AA	1.51E-43	0.0218701	78442155	78760935	AA	2.23E-35	8.8339	72452950	72888820	AA	0.00298637	3.12797	1	1	1	region_13	STK32A
NC_072793.1	neutral	49654800	97923735	AA	1.51E-43	0.0218701	78442155	78760935	AA	2.23E-35	8.8339	72452950	72888820	AA	0.00298637	3.12797	1	1	1	region_13	RBM27
NC_072793.1	neutral	49654800	97923735	AA	1.51E-43	0.0218701	78442155	78760935	AA	2.23E-35	8.8339	72452950	72888820	AA	0.00298637	3.12797	1	1	1	region_13	NR3C1
NC_072793.1	neutral	49654800	97923735	AA	1.51E-43	0.0218701	78442155	78760935	AA	2.23E-35	8.8339	72452950	72888820	AA	0.00298637	3.12797	1	1	1	region_13	FGF1
NC_072793.1	neutral	49654800	97923735	AA	1.51E-43	0.0218701	78442155	78760935	AA	2.23E-35	8.8339	72452950	72888820	AA	0.00298637	3.12797	1	1	1	region_13	RNF14
NC_072793.1	neutral	49654800	97923735	AA	1.51E-43	0.0218701	78442155	78760935	AA	2.23E-35	8.8339	72452950	72888820	AA	0.00298637	3.12797	1	1	1	region_13	RAD50
NC_072793.1	neutral	49654800	97923735	AA	1.51E-43	0.0218701	78442155	78760935	AA	2.23E-35	8.8339	72452950	72888820	AA	0.00298637	3.12797	1	1	1	region_13	SLC22A4
NC_072793.1	neutral	49654800	97923735	AA	1.51E-43	0.0218701	78442155	78760935	AA	2.23E-35	8.8339	72452950	72888820	AA	0.00298637	3.12797	1	1	1	region_13	ACSL6
NC_072793.1	neutral	49654800	97923735	AA	1.51E-43	0.0218701	78442155	78760935	AA	2.23E-35	8.8339	72452950	72888820	AA	0.00298637	3.12797	1	1	1	region_13	RAPGEF6
NC_072793.1	neutral	49654800	97923735	AA	1.51E-43	0.0218701	78442155	78760935	AA	2.23E-35	8.8339	72452950	72888820	AA	0.00298637	3.12797	1	1	1	region_13	TCF7
NC_072793.1	neutral	49654800	97923735	AA	1.51E-43	0.0218701	78442155	78760935	AA	2.23E-35	8.8339	72452950	72888820	AA	0.00298637	3.12797	1	1	1	region_13	SKP1
NC_072793.1	neutral	49654800	97923735	AA	1.51E-43	0.0218701	78442155	78760935	AA	2.23E-35	8.8339	72452950	72888820	AA	0.00298637	3.12797	1	1	1	region_13	UBE2B
NC_072793.1	neutral	49654800	97923735	AA	1.51E-43	0.0218701	78442155	78760935	AA	2.23E-35	8.8339	72452950	72888820	AA	0.00298637	3.12797	1	1	1	region_13	JADE2
NC_072793.1	neutral	49654800	97923735	AA	1.51E-43	0.0218701	78442155	78760935	AA	2.23E-35	8.8339	72452950	72888820	AA	0.00298637	3.12797	1	1	1	region_13	SAR1B
NC_072793.1	neutral	49654800	97923735	AA	1.51E-43	0.0218701	78442155	78760935	AA	2.23E-35	8.8339	72452950	72888820	AA	0.00298637	3.12797	1	1	1	region_13	DDX46
NC_072793.1	neutral	49654800	97923735	AA	1.51E-43	0.0218701	78442155	78760935	AA	2.23E-35	8.8339	72452950	72888820	AA	0.00298637	3.12797	1	1	1	region_13	PCBD2
NC_072793.1	neutral	49654800	97923735	AA	1.51E-43	0.0218701	78442155	78760935	AA	2.23E-35	8.8339	72452950	72888820	AA	0.00298637	3.12797	1	1	1	region_13	LOC129327476
NC_072793.1	neutral	49654800	97923735	AA	1.51E-43	0.0218701	78442155	78760935	AA	2.23E-35	8.8339	72452950	72888820	AA	0.00298637	3.12797	1	1	1	region_13	LOC129328399
NC_072793.1	neutral	49654800	97923735	AA	1.51E-43	0.0218701	78442155	78760935	AA	2.23E-35	8.8339	72452950	72888820	AA	0.00298637	3.12797	1	1	1	region_13	TRPC7
NC_072793.1	neutral	49654800	97923735	AA	1.51E-43	0.0218701	78442155	78760935	AA	2.23E-35	8.8339	72452950	72888820	AA	0.00298637	3.12797	1	1	1	region_13	MYOT
NC_072793.1	neutral	49654800	97923735	AA	1.51E-43	0.0218701	78442155	78760935	AA	2.23E-35	8.8339	72452950	72888820	AA	0.00298637	3.12797	1	1	1	region_13	FAM13B
NC_072793.1	neutral	49654800	97923735	AA	1.51E-43	0.0218701	78442155	78760935	AA	2.23E-35	8.8339	72452950	72888820	AA	0.00298637	3.12797	1	1	1	region_13	RASGEF1C
NC_072793.1	neutral	49654800	97923735	AA	1.51E-43	0.0218701	78442155	78760935	AA	2.23E-35	8.8339	72452950	72888820	AA	0.00298637	3.12797	1	1	1	region_13	GFPT2
NC_072793.1	neutral	49654800	97923735	AA	1.51E-43	0.0218701	78442155	78760935	AA	2.23E-35	8.8339	72452950	72888820	AA	0.00298637	3.12797	1	1	1	region_13	RUFY1
NC_072793.1	neutral	49654800	97923735	AA	1.51E-43	0.0218701	78442155	78760935	AA	2.23E-35	8.8339	72452950	72888820	AA	0.00298637	3.12797	1	1	1	region_13	MAML1
NC_072793.1	neutral	49654800	97923735	AA	1.51E-43	0.0218701	78442155	78760935	AA	2.23E-35	8.8339	72452950	72888820	AA	0.00298637	3.12797	1	1	1	region_13	MGAT4B
NC_072793.1	neutral	49654800	97923735	AA	1.51E-43	0.0218701	78442155	78760935	AA	2.23E-35	8.8339	72452950	72888820	AA	0.00298637	3.12797	1	1	1	region_13	TBC1D9B
NC_072793.1	neutral	49654800	97923735	AA	1.51E-43	0.0218701	78442155	78760935	AA	2.23E-35	8.8339	72452950	72888820	AA	0.00298637	3.12797	1	1	1	region_13	FLT4
NC_072793.1	neutral	49654800	97923735	AA	1.51E-43	0.0218701	78442155	78760935	AA	2.23E-35	8.8339	72452950	72888820	AA	0.00298637	3.12797	1	1	1	region_13	CSF1R
NC_072793.1	neutral	49654800	97923735	AA	1.51E-43	0.0218701	78442155	78760935	AA	2.23E-35	8.8339	72452950	72888820	AA	0.00298637	3.12797	1	1	1	region_13	PDGFRB
NC_072793.1	neutral	49654800	97923735	AA	1.51E-43	0.0218701	78442155	78760935	AA	2.23E-35	8.8339	72452950	72888820	AA	0.00298637	3.12797	1	1	1	region_13	CDX1
NC_072793.1	neutral	49654800	97923735	AA	1.51E-43	0.0218701	78442155	78760935	AA	2.23E-35	8.8339	72452950	72888820	AA	0.00298637	3.12797	1	1	1	region_13	CAMK2A
NC_072793.1	neutral	49654800	97923735	AA	1.51E-43	0.0218701	78442155	78760935	AA	2.23E-35	8.8339	72452950	72888820	AA	0.00298637	3.12797	1	1	1	region_13	CD74
NC_072793.1	neutral	49654800	97923735	AA	1.51E-43	0.0218701	78442155	78760935	AA	2.23E-35	8.8339	72452950	72888820	AA	0.00298637	3.12797	1	1	1	region_13	LOC129327309
NC_072793.1	neutral	49654800	97923735	AA	1.51E-43	0.0218701	78442155	78760935	AA	2.23E-35	8.8339	72452950	72888820	AA	0.00298637	3.12797	1	1	1	region_13	ANXA6
NC_072793.1	neutral	49654800	97923735	AA	1.51E-43	0.0218701	78442155	78760935	AA	2.23E-35	8.8339	72452950	72888820	AA	0.00298637	3.12797	1	1	1	region_13	SPARC
NC_072793.1	neutral	49654800	97923735	AA	1.51E-43	0.0218701	78442155	78760935	AA	2.23E-35	8.8339	72452950	72888820	AA	0.00298637	3.12797	1	1	1	region_13	GRIA1
NC_072793.1	neutral	49654800	97923735	AA	1.51E-43	0.0218701	78442155	78760935	AA	2.23E-35	8.8339	72452950	72888820	AA	0.00298637	3.12797	1	1	1	region_13	SAP30L
NC_072793.1	neutral	49654800	97923735	AA	1.51E-43	0.0218701	78442155	78760935	AA	2.23E-35	8.8339	72452950	72888820	AA	0.00298637	3.12797	1	1	1	region_13	LARP1
NC_072793.1	neutral	49654800	97923735	AA	1.51E-43	0.0218701	78442155	78760935	AA	2.23E-35	8.8339	72452950	72888820	AA	0.00298637	3.12797	1	1	1	region_13	CNOT8
NC_072793.1	neutral	49654800	97923735	AA	1.51E-43	0.0218701	78442155	78760935	AA	2.23E-35	8.8339	72452950	72888820	AA	0.00298637	3.12797	1	1	1	region_13	ITK
NC_072793.1	neutral	49654800	97923735	AA	1.51E-43	0.0218701	78442155	78760935	AA	2.23E-35	8.8339	72452950	72888820	AA	0.00298637	3.12797	1	1	1	region_13	CYFIP2
NC_072793.1	neutral	49654800	97923735	AA	1.51E-43	0.0218701	78442155	78760935	AA	2.23E-35	8.8339	72452950	72888820	AA	0.00298637	3.12797	1	1	1	region_13	ADAM19
NC_072793.1	neutral	49654800	97923735	AA	1.51E-43	0.0218701	78442155	78760935	AA	2.23E-35	8.8339	72452950	72888820	AA	0.00298637	3.12797	1	1	1	region_13	LSM11
NC_072793.1	neutral	49654800	97923735	AA	1.51E-43	0.0218701	78442155	78760935	AA	2.23E-35	8.8339	72452950	72888820	AA	0.00298637	3.12797	1	1	1	region_13	CLINT1
NC_072793.1	neutral	49654800	97923735	AA	1.51E-43	0.0218701	78442155	78760935	AA	2.23E-35	8.8339	72452950	72888820	AA	0.00298637	3.12797	1	1	1	region_13	RNF145
NC_072793.1	neutral	49654800	97923735	AA	1.51E-43	0.0218701	78442155	78760935	AA	2.23E-35	8.8339	72452950	72888820	AA	0.00298637	3.12797	1	1	1	region_13	CPLX2
NC_072793.1	neutral	49654800	97923735	AA	1.51E-43	0.0218701	78442155	78760935	AA	2.23E-35	8.8339	72452950	72888820	AA	0.00298637	3.12797	1	1	1	region_13	RNF44
NC_072793.1	neutral	49654800	97923735	AA	1.51E-43	0.0218701	78442155	78760935	AA	2.23E-35	8.8339	72452950	72888820	AA	0.00298637	3.12797	1	1	1	region_13	EIF4E1B
NC_072793.1	neutral	49654800	97923735	AA	1.51E-43	0.0218701	78442155	78760935	AA	2.23E-35	8.8339	72452950	72888820	AA	0.00298637	3.12797	1	1	1	region_13	UIMC1
NC_072793.1	neutral	49654800	97923735	AA	1.51E-43	0.0218701	78442155	78760935	AA	2.23E-35	8.8339	72452950	72888820	AA	0.00298637	3.12797	1	1	1	region_13	NSD1
NC_072793.1	neutral	49654800	97923735	AA	1.51E-43	0.0218701	78442155	78760935	AA	2.23E-35	8.8339	72452950	72888820	AA	0.00298637	3.12797	1	1	1	region_13	LOC129326966
NC_072793.1	neutral	49654800	97923735	AA	1.51E-43	0.0218701	78442155	78760935	AA	2.23E-35	8.8339	72452950	72888820	AA	0.00298637	3.12797	1	1	1	region_13	PDLIM7
NC_072793.1	neutral	49654800	97923735	AA	1.51E-43	0.0218701	78442155	78760935	AA	2.23E-35	8.8339	72452950	72888820	AA	0.00298637	3.12797	1	1	1	region_13	GRK6
NC_072793.1	neutral	49654800	97923735	AA	1.51E-43	0.0218701	78442155	78760935	AA	2.23E-35	8.8339	72452950	72888820	AA	0.00298637	3.12797	1	1	1	region_13	KDM3B
NC_072793.1	neutral	49654800	97923735	AA	1.51E-43	0.0218701	78442155	78760935	AA	2.23E-35	8.8339	72452950	72888820	AA	0.00298637	3.12797	1	1	1	region_13	DAG1
NC_072793.1	neutral	49654800	97923735	AA	1.51E-43	0.0218701	78442155	78760935	AA	2.23E-35	8.8339	72452950	72888820	AA	0.00298637	3.12797	1	1	1	region_13	RNF123
NC_072793.1	neutral	49654800	97923735	AA	1.51E-43	0.0218701	78442155	78760935	AA	2.23E-35	8.8339	72452950	72888820	AA	0.00298637	3.12797	1	1	1	region_13	FANCD2
NC_072793.1	neutral	49654800	97923735	AA	1.51E-43	0.0218701	78442155	78760935	AA	2.23E-35	8.8339	72452950	72888820	AA	0.00298637	3.12797	1	1	1	region_13	CAMKV
NC_072793.1	neutral	49654800	97923735	AA	1.51E-43	0.0218701	78442155	78760935	AA	2.23E-35	8.8339	72452950	72888820	AA	0.00298637	3.12797	1	1	1	region_13	RBM5
NC_072793.1	neutral	49654800	97923735	AA	1.51E-43	0.0218701	78442155	78760935	AA	2.23E-35	8.8339	72452950	72888820	AA	0.00298637	3.12797	1	1	1	region_13	SEMA3F
NC_072793.1	neutral	49654800	97923735	AA	1.51E-43	0.0218701	78442155	78760935	AA	2.23E-35	8.8339	72452950	72888820	AA	0.00298637	3.12797	1	1	1	region_13	GNAI2
NC_072793.1	neutral	49654800	97923735	AA	1.51E-43	0.0218701	78442155	78760935	AA	2.23E-35	8.8339	72452950	72888820	AA	0.00298637	3.12797	1	1	1	region_13	SEMA3B
NC_072793.1	neutral	49654800	97923735	AA	1.51E-43	0.0218701	78442155	78760935	AA	2.23E-35	8.8339	72452950	72888820	AA	0.00298637	3.12797	1	1	1	region_13	BSN
NC_072793.1	neutral	49654800	97923735	AA	1.51E-43	0.0218701	78442155	78760935	AA	2.23E-35	8.8339	72452950	72888820	AA	0.00298637	3.12797	1	1	1	region_13	LOC129327419
NC_072793.1	neutral	49654800	97923735	AA	1.51E-43	0.0218701	78442155	78760935	AA	2.23E-35	8.8339	72452950	72888820	AA	0.00298637	3.12797	1	1	1	region_13	NAA80
NC_072793.1	neutral	49654800	97923735	AA	1.51E-43	0.0218701	78442155	78760935	AA	2.23E-35	8.8339	72452950	72888820	AA	0.00298637	3.12797	1	1	1	region_13	NPRL2
NC_072793.1	neutral	49654800	97923735	AA	1.51E-43	0.0218701	78442155	78760935	AA	2.23E-35	8.8339	72452950	72888820	AA	0.00298637	3.12797	1	1	1	region_13	TENM2
NC_072793.1	neutral	49654800	97923735	AA	1.51E-43	0.0218701	78442155	78760935	AA	2.23E-35	8.8339	72452950	72888820	AA	0.00298637	3.12797	1	1	1	region_13	SLIT3
NC_072793.1	neutral	49654800	97923735	AA	1.51E-43	0.0218701	78442155	78760935	AA	2.23E-35	8.8339	72452950	72888820	AA	0.00298637	3.12797	1	1	1	region_13	DOCK2
NC_072793.1	neutral	49654800	97923735	AA	1.51E-43	0.0218701	78442155	78760935	AA	2.23E-35	8.8339	72452950	72888820	AA	0.00298637	3.12797	1	1	1	region_13	ERGIC1
NC_072793.1	neutral	49654800	97923735	AA	1.51E-43	0.0218701	78442155	78760935	AA	2.23E-35	8.8339	72452950	72888820	AA	0.00298637	3.12797	1	1	1	region_13	PPP2R2B
NC_072793.1	neutral	49654800	97923735	AA	1.51E-43	0.0218701	78442155	78760935	AA	2.23E-35	8.8339	72452950	72888820	AA	0.00298637	3.12797	1	1	1	region_13	ARHGAP26
NC_072793.1	neutral	49654800	97923735	AA	1.51E-43	0.0218701	78442155	78760935	AA	2.23E-35	8.8339	72452950	72888820	AA	0.00298637	3.12797	1	1	1	region_13	SEPTIN8
NC_072793.1	neutral	49654800	97923735	AA	1.51E-43	0.0218701	78442155	78760935	AA	2.23E-35	8.8339	72452950	72888820	AA	0.00298637	3.12797	1	1	1	region_13	FSTL4
NC_072793.1	neutral	49654800	97923735	AA	1.51E-43	0.0218701	78442155	78760935	AA	2.23E-35	8.8339	72452950	72888820	AA	0.00298637	3.12797	1	1	1	region_13	SPOCK1
NC_072793.1	neutral	49654800	97923735	AA	1.51E-43	0.0218701	78442155	78760935	AA	2.23E-35	8.8339	72452950	72888820	AA	0.00298637	3.12797	1	1	1	region_13	LOC129327368
NC_072793.1	neutral	49654800	97923735	AA	1.51E-43	0.0218701	78442155	78760935	AA	2.23E-35	8.8339	72452950	72888820	AA	0.00298637	3.12797	1	1	1	region_13	ADAMTS2
NC_072793.1	neutral	49654800	97923735	AA	1.51E-43	0.0218701	78442155	78760935	AA	2.23E-35	8.8339	72452950	72888820	AA	0.00298637	3.12797	1	1	1	region_13	LOC129328983
NC_072793.1	neutral	49654800	97923735	AA	1.51E-43	0.0218701	78442155	78760935	AA	2.23E-35	8.8339	72452950	72888820	AA	0.00298637	3.12797	1	1	1	region_13	GALNT10
NC_072793.1	neutral	49654800	97923735	AA	1.51E-43	0.0218701	78442155	78760935	AA	2.23E-35	8.8339	72452950	72888820	AA	0.00298637	3.12797	1	1	1	region_13	SGCD
NC_072793.1	neutral	49654800	97923735	AA	1.51E-43	0.0218701	78442155	78760935	AA	2.23E-35	8.8339	72452950	72888820	AA	0.00298637	3.12797	1	1	1	region_13	EBF1
NC_072793.1	neutral	49654800	97923735	AA	1.51E-43	0.0218701	78442155	78760935	AA	2.23E-35	8.8339	72452950	72888820	AA	0.00298637	3.12797	1	1	1	region_13	CDHR4
NC_072793.1	neutral	49654800	97923735	AA	1.51E-43	0.0218701	78442155	78760935	AA	2.23E-35	8.8339	72452950	72888820	AA	0.00298637	3.12797	1	1	1	region_13	MON1A
NC_072793.1	neutral	49654800	97923735	AA	1.51E-43	0.0218701	78442155	78760935	AA	2.23E-35	8.8339	72452950	72888820	AA	0.00298637	3.12797	1	1	1	region_13	SLC38A3
NC_072793.1	neutral	49654800	97923735	AA	1.51E-43	0.0218701	78442155	78760935	AA	2.23E-35	8.8339	72452950	72888820	AA	0.00298637	3.12797	1	1	1	region_13	CACNA2D2
NC_072793.1	neutral	49654800	97923735	AA	1.51E-43	0.0218701	78442155	78760935	AA	2.23E-35	8.8339	72452950	72888820	AA	0.00298637	3.12797	1	1	1	region_13	GABRA1
NC_072793.1	neutral	49654800	97923735	AA	1.51E-43	0.0218701	78442155	78760935	AA	2.23E-35	8.8339	72452950	72888820	AA	0.00298637	3.12797	1	1	1	region_13	TGFBI
NC_072793.1	neutral	49654800	97923735	AA	1.51E-43	0.0218701	78442155	78760935	AA	2.23E-35	8.8339	72452950	72888820	AA	0.00298637	3.12797	1	1	1	region_13	HK3
NC_072793.1	neutral	49654800	97923735	AA	1.51E-43	0.0218701	78442155	78760935	AA	2.23E-35	8.8339	72452950	72888820	AA	0.00298637	3.12797	1	1	1	region_13	KCTD16
NC_072793.1	neutral	49654800	97923735	AA	1.51E-43	0.0218701	78442155	78760935	AA	2.23E-35	8.8339	93035700	93480755	AA	6.92E-06	6.59183	1	1	1	region_14	LOC129327586
NC_072793.1	neutral	49654800	97923735	AA	1.51E-43	0.0218701	78442155	78760935	AA	2.23E-35	8.8339	93035700	93480755	AA	6.92E-06	6.59183	1	1	1	region_14	NUDCD2
NC_072793.1	neutral	49654800	97923735	AA	1.51E-43	0.0218701	78442155	78760935	AA	2.23E-35	8.8339	93035700	93480755	AA	6.92E-06	6.59183	1	1	1	region_14	LOC129327587
NC_072793.1	neutral	49654800	97923735	AA	1.51E-43	0.0218701	78442155	78760935	AA	2.23E-35	8.8339	93035700	93480755	AA	6.92E-06	6.59183	1	1	1	region_14	FOXI1
NC_072793.1	neutral	49654800	97923735	AA	1.51E-43	0.0218701	78442155	78760935	AA	2.23E-35	8.8339	93035700	93480755	AA	6.92E-06	6.59183	1	1	1	region_14	LOC129327589
NC_072793.1	neutral	49654800	97923735	AA	1.51E-43	0.0218701	78442155	78760935	AA	2.23E-35	8.8339	93035700	93480755	AA	6.92E-06	6.59183	1	1	1	region_14	LOC129327590
NC_072793.1	neutral	49654800	97923735	AA	1.51E-43	0.0218701	78442155	78760935	AA	2.23E-35	8.8339	93035700	93480755	AA	6.92E-06	6.59183	1	1	1	region_14	PCYOX1L
NC_072793.1	neutral	49654800	97923735	AA	1.51E-43	0.0218701	78442155	78760935	AA	2.23E-35	8.8339	93035700	93480755	AA	6.92E-06	6.59183	1	1	1	region_14	DUSP1
NC_072793.1	neutral	49654800	97923735	AA	1.51E-43	0.0218701	78442155	78760935	AA	2.23E-35	8.8339	93035700	93480755	AA	6.92E-06	6.59183	1	1	1	region_14	TRNAT-UGU
NC_072793.1	neutral	49654800	97923735	AA	1.51E-43	0.0218701	78442155	78760935	AA	2.23E-35	8.8339	93035700	93480755	AA	6.92E-06	6.59183	1	1	1	region_14	NKX2-5
NC_072793.1	neutral	49654800	97923735	AA	1.51E-43	0.0218701	78442155	78760935	AA	2.23E-35	8.8339	93035700	93480755	AA	6.92E-06	6.59183	1	1	1	region_14	LOC129329194
NC_072793.1	neutral	49654800	97923735	AA	1.51E-43	0.0218701	78442155	78760935	AA	2.23E-35	8.8339	93035700	93480755	AA	6.92E-06	6.59183	1	1	1	region_14	LOC129329321
NC_072793.1	neutral	49654800	97923735	AA	1.51E-43	0.0218701	78442155	78760935	AA	2.23E-35	8.8339	93035700	93480755	AA	6.92E-06	6.59183	1	1	1	region_14	DRD1
NC_072793.1	neutral	49654800	97923735	AA	1.51E-43	0.0218701	78442155	78760935	AA	2.23E-35	8.8339	93035700	93480755	AA	6.92E-06	6.59183	1	1	1	region_14	TRNAV-GAC
NC_072793.1	neutral	49654800	97923735	AA	1.51E-43	0.0218701	78442155	78760935	AA	2.23E-35	8.8339	93035700	93480755	AA	6.92E-06	6.59183	1	1	1	region_14	GPR151
NC_072793.1	neutral	49654800	97923735	AA	1.51E-43	0.0218701	78442155	78760935	AA	2.23E-35	8.8339	93035700	93480755	AA	6.92E-06	6.59183	1	1	1	region_14	POU4F3
NC_072793.1	neutral	49654800	97923735	AA	1.51E-43	0.0218701	78442155	78760935	AA	2.23E-35	8.8339	93035700	93480755	AA	6.92E-06	6.59183	1	1	1	region_14	LOC129327593
NC_072793.1	neutral	49654800	97923735	AA	1.51E-43	0.0218701	78442155	78760935	AA	2.23E-35	8.8339	93035700	93480755	AA	6.92E-06	6.59183	1	1	1	region_14	LOC129327430
NC_072793.1	neutral	49654800	97923735	AA	1.51E-43	0.0218701	78442155	78760935	AA	2.23E-35	8.8339	93035700	93480755	AA	6.92E-06	6.59183	1	1	1	region_14	GNPDA1
NC_072793.1	neutral	49654800	97923735	AA	1.51E-43	0.0218701	78442155	78760935	AA	2.23E-35	8.8339	93035700	93480755	AA	6.92E-06	6.59183	1	1	1	region_14	ZCCHC10
NC_072793.1	neutral	49654800	97923735	AA	1.51E-43	0.0218701	78442155	78760935	AA	2.23E-35	8.8339	93035700	93480755	AA	6.92E-06	6.59183	1	1	1	region_14	LEAP2
NC_072793.1	neutral	49654800	97923735	AA	1.51E-43	0.0218701	78442155	78760935	AA	2.23E-35	8.8339	93035700	93480755	AA	6.92E-06	6.59183	1	1	1	region_14	LOC129327595
NC_072793.1	neutral	49654800	97923735	AA	1.51E-43	0.0218701	78442155	78760935	AA	2.23E-35	8.8339	93035700	93480755	AA	6.92E-06	6.59183	1	1	1	region_14	MEIKIN
NC_072793.1	neutral	49654800	97923735	AA	1.51E-43	0.0218701	78442155	78760935	AA	2.23E-35	8.8339	93035700	93480755	AA	6.92E-06	6.59183	1	1	1	region_14	LOC129329488
NC_072793.1	neutral	49654800	97923735	AA	1.51E-43	0.0218701	78442155	78760935	AA	2.23E-35	8.8339	93035700	93480755	AA	6.92E-06	6.59183	1	1	1	region_14	LOC129327597
NC_072793.1	neutral	49654800	97923735	AA	1.51E-43	0.0218701	78442155	78760935	AA	2.23E-35	8.8339	93035700	93480755	AA	6.92E-06	6.59183	1	1	1	region_14	CDKN2AIPNL
NC_072793.1	neutral	49654800	97923735	AA	1.51E-43	0.0218701	78442155	78760935	AA	2.23E-35	8.8339	93035700	93480755	AA	6.92E-06	6.59183	1	1	1	region_14	LOC129327178
NC_072793.1	neutral	49654800	97923735	AA	1.51E-43	0.0218701	78442155	78760935	AA	2.23E-35	8.8339	93035700	93480755	AA	6.92E-06	6.59183	1	1	1	region_14	NEUROG1
NC_072793.1	neutral	49654800	97923735	AA	1.51E-43	0.0218701	78442155	78760935	AA	2.23E-35	8.8339	93035700	93480755	AA	6.92E-06	6.59183	1	1	1	region_14	LOC129326950
NC_072793.1	neutral	49654800	97923735	AA	1.51E-43	0.0218701	78442155	78760935	AA	2.23E-35	8.8339	93035700	93480755	AA	6.92E-06	6.59183	1	1	1	region_14	SMIM32
NC_072793.1	neutral	49654800	97923735	AA	1.51E-43	0.0218701	78442155	78760935	AA	2.23E-35	8.8339	93035700	93480755	AA	6.92E-06	6.59183	1	1	1	region_14	HNRNPA0
NC_072793.1	neutral	49654800	97923735	AA	1.51E-43	0.0218701	78442155	78760935	AA	2.23E-35	8.8339	93035700	93480755	AA	6.92E-06	6.59183	1	1	1	region_14	LOC129329103
NC_072793.1	neutral	49654800	97923735	AA	1.51E-43	0.0218701	78442155	78760935	AA	2.23E-35	8.8339	93035700	93480755	AA	6.92E-06	6.59183	1	1	1	region_14	LOC129327004
NC_072793.1	neutral	49654800	97923735	AA	1.51E-43	0.0218701	78442155	78760935	AA	2.23E-35	8.8339	93035700	93480755	AA	6.92E-06	6.59183	1	1	1	region_14	WNT8A
NC_072793.1	neutral	49654800	97923735	AA	1.51E-43	0.0218701	78442155	78760935	AA	2.23E-35	8.8339	93035700	93480755	AA	6.92E-06	6.59183	1	1	1	region_14	LOC129328655
NC_072793.1	neutral	49654800	97923735	AA	1.51E-43	0.0218701	78442155	78760935	AA	2.23E-35	8.8339	93035700	93480755	AA	6.92E-06	6.59183	1	1	1	region_14	LOC129327603
NC_072793.1	neutral	49654800	97923735	AA	1.51E-43	0.0218701	78442155	78760935	AA	2.23E-35	8.8339	93035700	93480755	AA	6.92E-06	6.59183	1	1	1	region_14	LOC129329020
NC_072793.1	neutral	49654800	97923735	AA	1.51E-43	0.0218701	78442155	78760935	AA	2.23E-35	8.8339	93035700	93480755	AA	6.92E-06	6.59183	1	1	1	region_14	CBY3
NC_072793.1	neutral	49654800	97923735	AA	1.51E-43	0.0218701	78442155	78760935	AA	2.23E-35	8.8339	93035700	93480755	AA	6.92E-06	6.59183	1	1	1	region_14	SQSTM1
NC_072793.1	neutral	49654800	97923735	AA	1.51E-43	0.0218701	78442155	78760935	AA	2.23E-35	8.8339	93035700	93480755	AA	6.92E-06	6.59183	1	1	1	region_14	LOC129327310
NC_072793.1	neutral	49654800	97923735	AA	1.51E-43	0.0218701	78442155	78760935	AA	2.23E-35	8.8339	93035700	93480755	AA	6.92E-06	6.59183	1	1	1	region_14	LOC129329303
NC_072793.1	neutral	49654800	97923735	AA	1.51E-43	0.0218701	78442155	78760935	AA	2.23E-35	8.8339	93035700	93480755	AA	6.92E-06	6.59183	1	1	1	region_14	LOC129329457
NC_072793.1	neutral	49654800	97923735	AA	1.51E-43	0.0218701	78442155	78760935	AA	2.23E-35	8.8339	93035700	93480755	AA	6.92E-06	6.59183	1	1	1	region_14	ATOX1
NC_072793.1	neutral	49654800	97923735	AA	1.51E-43	0.0218701	78442155	78760935	AA	2.23E-35	8.8339	93035700	93480755	AA	6.92E-06	6.59183	1	1	1	region_14	HAND1
NC_072793.1	neutral	49654800	97923735	AA	1.51E-43	0.0218701	78442155	78760935	AA	2.23E-35	8.8339	93035700	93480755	AA	6.92E-06	6.59183	1	1	1	region_14	LOC129328823
NC_072793.1	neutral	49654800	97923735	AA	1.51E-43	0.0218701	78442155	78760935	AA	2.23E-35	8.8339	93035700	93480755	AA	6.92E-06	6.59183	1	1	1	region_14	MED7
NC_072793.1	neutral	49654800	97923735	AA	1.51E-43	0.0218701	78442155	78760935	AA	2.23E-35	8.8339	93035700	93480755	AA	6.92E-06	6.59183	1	1	1	region_14	LOC129327611
NC_072793.1	neutral	49654800	97923735	AA	1.51E-43	0.0218701	78442155	78760935	AA	2.23E-35	8.8339	93035700	93480755	AA	6.92E-06	6.59183	1	1	1	region_14	LOC129328854
NC_072793.1	neutral	49654800	97923735	AA	1.51E-43	0.0218701	78442155	78760935	AA	2.23E-35	8.8339	93035700	93480755	AA	6.92E-06	6.59183	1	1	1	region_14	LOC129326906
NC_072793.1	neutral	49654800	97923735	AA	1.51E-43	0.0218701	78442155	78760935	AA	2.23E-35	8.8339	93035700	93480755	AA	6.92E-06	6.59183	1	1	1	region_14	LOC129329460
NC_072793.1	neutral	49654800	97923735	AA	1.51E-43	0.0218701	78442155	78760935	AA	2.23E-35	8.8339	93035700	93480755	AA	6.92E-06	6.59183	1	1	1	region_14	KIAA1191
NC_072793.1	neutral	49654800	97923735	AA	1.51E-43	0.0218701	78442155	78760935	AA	2.23E-35	8.8339	93035700	93480755	AA	6.92E-06	6.59183	1	1	1	region_14	ARL10
NC_072793.1	neutral	49654800	97923735	AA	1.51E-43	0.0218701	78442155	78760935	AA	2.23E-35	8.8339	93035700	93480755	AA	6.92E-06	6.59183	1	1	1	region_14	RAB24
NC_072793.1	neutral	49654800	97923735	AA	1.51E-43	0.0218701	78442155	78760935	AA	2.23E-35	8.8339	93035700	93480755	AA	6.92E-06	6.59183	1	1	1	region_14	MXD3
NC_072793.1	neutral	49654800	97923735	AA	1.51E-43	0.0218701	78442155	78760935	AA	2.23E-35	8.8339	93035700	93480755	AA	6.92E-06	6.59183	1	1	1	region_14	PRR7
NC_072793.1	neutral	49654800	97923735	AA	1.51E-43	0.0218701	78442155	78760935	AA	2.23E-35	8.8339	93035700	93480755	AA	6.92E-06	6.59183	1	1	1	region_14	LOC129327617
NC_072793.1	neutral	49654800	97923735	AA	1.51E-43	0.0218701	78442155	78760935	AA	2.23E-35	8.8339	93035700	93480755	AA	6.92E-06	6.59183	1	1	1	region_14	B4GALT7
NC_072793.1	neutral	49654800	97923735	AA	1.51E-43	0.0218701	78442155	78760935	AA	2.23E-35	8.8339	93035700	93480755	AA	6.92E-06	6.59183	1	1	1	region_14	RMND5B
NC_072793.1	neutral	49654800	97923735	AA	1.51E-43	0.0218701	78442155	78760935	AA	2.23E-35	8.8339	93035700	93480755	AA	6.92E-06	6.59183	1	1	1	region_14	EGR1
NC_072793.1	neutral	49654800	97923735	AA	1.51E-43	0.0218701	78442155	78760935	AA	2.23E-35	8.8339	93035700	93480755	AA	6.92E-06	6.59183	1	1	1	region_14	INKA1
NC_072793.1	neutral	49654800	97923735	AA	1.51E-43	0.0218701	78442155	78760935	AA	2.23E-35	8.8339	93035700	93480755	AA	6.92E-06	6.59183	1	1	1	region_14	AMT
NC_072793.1	neutral	49654800	97923735	AA	1.51E-43	0.0218701	78442155	78760935	AA	2.23E-35	8.8339	93035700	93480755	AA	6.92E-06	6.59183	1	1	1	region_14	NICN1
NC_072793.1	neutral	49654800	97923735	AA	1.51E-43	0.0218701	78442155	78760935	AA	2.23E-35	8.8339	93035700	93480755	AA	6.92E-06	6.59183	1	1	1	region_14	AMIGO3
NC_072793.1	neutral	49654800	97923735	AA	1.51E-43	0.0218701	78442155	78760935	AA	2.23E-35	8.8339	93035700	93480755	AA	6.92E-06	6.59183	1	1	1	region_14	LOC129328833
NC_072793.1	neutral	49654800	97923735	AA	1.51E-43	0.0218701	78442155	78760935	AA	2.23E-35	8.8339	93035700	93480755	AA	6.92E-06	6.59183	1	1	1	region_14	LOC129328829
NC_072793.1	neutral	49654800	97923735	AA	1.51E-43	0.0218701	78442155	78760935	AA	2.23E-35	8.8339	93035700	93480755	AA	6.92E-06	6.59183	1	1	1	region_14	BRK1
NC_072793.1	neutral	49654800	97923735	AA	1.51E-43	0.0218701	78442155	78760935	AA	2.23E-35	8.8339	93035700	93480755	AA	6.92E-06	6.59183	1	1	1	region_14	C4H3orf62
NC_072793.1	neutral	49654800	97923735	AA	1.51E-43	0.0218701	78442155	78760935	AA	2.23E-35	8.8339	93035700	93480755	AA	6.92E-06	6.59183	1	1	1	region_14	LOC129327620
NC_072793.1	neutral	49654800	97923735	AA	1.51E-43	0.0218701	78442155	78760935	AA	2.23E-35	8.8339	93035700	93480755	AA	6.92E-06	6.59183	1	1	1	region_14	TRNAI-AAU
NC_072793.1	neutral	49654800	97923735	AA	1.51E-43	0.0218701	78442155	78760935	AA	2.23E-35	8.8339	93035700	93480755	AA	6.92E-06	6.59183	1	1	1	region_14	HYAL3
NC_072793.1	neutral	49654800	97923735	AA	1.51E-43	0.0218701	78442155	78760935	AA	2.23E-35	8.8339	93035700	93480755	AA	6.92E-06	6.59183	1	1	1	region_14	GABRG2
NC_072793.1	neutral	49654800	97923735	AA	1.51E-43	0.0218701	78442155	78760935	AA	2.23E-35	8.8339	93035700	93480755	AA	6.92E-06	6.59183	1	1	1	region_14	CCNG1
NC_072793.1	neutral	49654800	97923735	AA	1.51E-43	0.0218701	78442155	78760935	AA	2.23E-35	8.8339	93035700	93480755	AA	6.92E-06	6.59183	1	1	1	region_14	MAT2B
[truncated: 2,982 more rows]

## Sheet: Supplementary Table 3
Supplementary Table 3. Pathway level analysis of CNV regions. ID = Unique identifier of the GO term or pathway, Description = Name or functional description of the GO term or pathway, GeneRatio = Proportion of input genes associated with the term (genes in term / total input genes), BgRatio = Proportion of background genes associated with the term (genes in term / total background genes), RichFac…
ID	Description	GeneRatio	BgRatio	RichFactor	FoldEnrichment	zScore	pvalue	p.adjust	qvalue	geneID	Count	Source	category	subcategory
GO:0008283	cell population proliferation	23/46	73/505	0.315068	3.4589	7.18371	1.15e-09	7.73e-07	4.7e-07	TSHR/MRE11/PAK1/GAB2/SQSTM1/EGR1/IRF1/FGFR4/DDX41/RHOA/MST1R/FGF1/ACSL6/FLT4/CSF1R/PDGFRB/CD74/SLIT3/ETV5/IRS1/CUL3/PIK3CB/EPHB1	23	GO	NA	NA
GO:0009893	positive regulation of metabolic process	30/46	131/505	0.229008	2.51411	6.3686	4.06e-09	1.37e-06	8.31e-07	TSHR/TRIP11/SESN3/MRE11/PICALM/MAML2/PAK1/SQSTM1/EGR1/IRF1/FGFR4/RHOA/MST1R/FGF1/RAD50/FLT4/CSF1R/PDGFRB/CD74/ITK/NSD1/FOXL2/ACSL3/ETV5/IRS1/CUL3/PAX3/PIK3CB/PASK/MAP3K13	30	GO	NA	NA
GO:0019221	cytokine-mediated signaling pathway	11/46	17/505	0.647059	7.10358	8.09631	9.01e-09	1.54e-06	9.35e-07	EGR1/IRF1/FGFR4/MST1R/FLT4/CSF1R/PDGFRB/CD74/SLIT3/IRS1/EPHB1	11	GO	NA	NA
GO:0019222	regulation of metabolic process	36/46	195/505	0.184615	2.02676	5.78751	1.09e-08	1.54e-06	9.35e-07	TSHR/TRIP11/SESN3/MRE11/EED/PICALM/MAML2/PAK1/EMSY/SQSTM1/EGR1/AFF4/IRF1/FGFR4/RHOA/MST1R/MST1/FGF1/RAD50/FLT4/CSF1R/PDGFRB/CD74/ITK/NSD1/SLIT3/EBF1/FOXL2/ACSL3/ETV5/IRS1/CUL3/PAX3/PIK3CB/PASK/MAP3K13	36	GO	NA	NA
GO:0032868	response to insulin	10/46	14/505	0.714286	7.84161	8.2105	1.14e-08	1.54e-06	9.35e-07	SESN3/EGR1/FGFR4/MST1R/FLT4/CSF1R/PDGFRB/IRS1/CUL3/EPHB1	10	GO	NA	NA
GO:0009889	regulation of biosynthetic process	30/46	141/505	0.212766	2.3358	5.90865	3.19e-08	3.09e-06	1.88e-06	TRIP11/EED/PICALM/MAML2/EMSY/SQSTM1/EGR1/AFF4/IRF1/FGFR4/RHOA/MST1/FGF1/FLT4/CSF1R/PDGFRB/CD74/ITK/NSD1/SLIT3/EBF1/FOXL2/ACSL3/ETV5/IRS1/CUL3/PAX3/PIK3CB/PASK/MAP3K13	30	GO	NA	NA
GO:0008284	positive regulation of cell population proliferation	14/46	31/505	0.451613	4.95792	7.19361	3.22e-08	3.09e-06	1.88e-06	TSHR/PAK1/GAB2/EGR1/FGFR4/MST1R/FGF1/FLT4/CSF1R/PDGFRB/CD74/ETV5/IRS1/CUL3	14	GO	NA	NA
GO:0032870	cellular response to hormone stimulus	13/46	27/505	0.481481	5.28583	7.2392	4.3e-08	3.62e-06	2.2e-06	TSHR/SESN3/PAK1/FGFR4/RHOA/MST1R/FLT4/CSF1R/PDGFRB/SLIT3/IRS1/CUL3/EPHB1	13	GO	NA	NA
GO:0006468	protein phosphorylation	16/46	42/505	0.380952	4.18219	6.81159	5.05e-08	3.78e-06	2.3e-06	MRE11/PAK1/FGFR4/RHOA/MST1R/MST1/FGF1/RAD50/FLT4/CSF1R/PDGFRB/CD74/NSD1/PASK/EPHB1/MAP3K13	16	GO	NA	NA
GO:0010604	positive regulation of macromolecule metabolic process	27/46	119/505	0.226891	2.49087	5.8831	7.33e-08	4.87e-06	2.96e-06	TRIP11/MRE11/PICALM/MAML2/PAK1/SQSTM1/EGR1/IRF1/FGFR4/RHOA/MST1R/FGF1/RAD50/FLT4/CSF1R/PDGFRB/CD74/ITK/NSD1/FOXL2/ETV5/IRS1/CUL3/PAX3/PIK3CB/PASK/MAP3K13	27	GO	NA	NA
GO:0071375	cellular response to peptide hormone stimulus	10/46	16/505	0.625	6.86141	7.53522	7.96e-08	4.87e-06	2.96e-06	TSHR/SESN3/FGFR4/MST1R/FLT4/CSF1R/PDGFRB/IRS1/CUL3/EPHB1	10	GO	NA	NA
GO:0032869	cellular response to insulin stimulus	9/46	13/505	0.692308	7.60033	7.62505	1.09e-07	6.1e-06	3.71e-06	SESN3/FGFR4/MST1R/FLT4/CSF1R/PDGFRB/IRS1/CUL3/EPHB1	9	GO	NA	NA
GO:0042127	regulation of cell population proliferation	18/46	56/505	0.321429	3.52873	6.34688	1.26e-07	6.48e-06	3.94e-06	TSHR/PAK1/GAB2/EGR1/IRF1/FGFR4/RHOA/MST1R/FGF1/FLT4/CSF1R/PDGFRB/CD74/SLIT3/ETV5/IRS1/CUL3/EPHB1	18	GO	NA	NA
GO:0060255	regulation of macromolecule metabolic process	33/46	178/505	0.185393	2.0353	5.42861	1.35e-07	6.48e-06	3.94e-06	TRIP11/MRE11/EED/PICALM/MAML2/PAK1/EMSY/SQSTM1/EGR1/AFF4/IRF1/FGFR4/RHOA/MST1R/MST1/FGF1/RAD50/FLT4/CSF1R/PDGFRB/CD74/ITK/NSD1/SLIT3/EBF1/FOXL2/ETV5/IRS1/CUL3/PAX3/PIK3CB/PASK/MAP3K13	33	GO	NA	NA
GO:0046777	protein autophosphorylation	10/46	17/505	0.588235	6.4578	7.23969	1.8e-07	8.09e-06	4.92e-06	MRE11/PAK1/FGFR4/RAD50/FLT4/CSF1R/PDGFRB/PASK/EPHB1/MAP3K13	10	GO	NA	NA
GO:0043434	response to peptide hormone	11/46	21/505	0.52381	5.75052	7.0326	1.96e-07	8.23e-06	5.01e-06	TSHR/SESN3/EGR1/FGFR4/MST1R/FLT4/CSF1R/PDGFRB/IRS1/CUL3/EPHB1	11	GO	NA	NA
GO:0006338	chromatin remodeling	15/46	41/505	0.365854	4.01644	6.37258	2.91e-07	1.11e-05	6.74e-06	MRE11/EED/PAK1/EGR1/FGFR4/DDX41/MST1R/RAD50/FLT4/CSF1R/PDGFRB/ITK/NSD1/PASK/EPHB1	15	GO	NA	NA
GO:0009725	response to hormone	14/46	36/505	0.388889	4.26932	6.4374	3.33e-07	1.11e-05	6.74e-06	TSHR/SESN3/PAK1/EGR1/FGFR4/RHOA/MST1R/FLT4/CSF1R/PDGFRB/SLIT3/IRS1/CUL3/EPHB1	14	GO	NA	NA
GO:0001932	regulation of protein phosphorylation	13/46	31/505	0.419355	4.60379	6.54996	3.4e-07	1.11e-05	6.74e-06	MRE11/PAK1/RHOA/MST1R/MST1/FGF1/RAD50/FLT4/CSF1R/PDGFRB/CD74/NSD1/MAP3K13	13	GO	NA	NA
GO:0008286	insulin receptor signaling pathway	8/46	11/505	0.727273	7.98419	7.4069	3.51e-07	1.11e-05	6.74e-06	SESN3/FGFR4/MST1R/FLT4/CSF1R/PDGFRB/IRS1/EPHB1	8	GO	NA	NA
GO:0001934	positive regulation of protein phosphorylation	11/46	22/505	0.5	5.48913	6.80907	3.66e-07	1.11e-05	6.74e-06	MRE11/PAK1/RHOA/MST1R/FGF1/RAD50/FLT4/CSF1R/PDGFRB/CD74/MAP3K13	11	GO	NA	NA
GO:0010556	regulation of macromolecule biosynthetic process	28/46	136/505	0.205882	2.26023	5.43743	3.72e-07	1.11e-05	6.74e-06	TRIP11/EED/PICALM/MAML2/EMSY/SQSTM1/EGR1/AFF4/IRF1/FGFR4/RHOA/FGF1/FLT4/CSF1R/PDGFRB/CD74/ITK/NSD1/SLIT3/EBF1/FOXL2/ETV5/IRS1/CUL3/PAX3/PIK3CB/PASK/MAP3K13	28	GO	NA	NA
GO:0033674	positive regulation of kinase activity	10/46	18/505	0.555556	6.09903	6.96703	3.79e-07	1.11e-05	6.74e-06	MRE11/PAK1/RHOA/MST1R/FGF1/RAD50/CSF1R/PDGFRB/CD74/MAP3K13	10	GO	NA	NA
GO:0006325	chromatin organization	16/46	48/505	0.333333	3.65942	6.12544	4.7e-07	1.26e-05	7.7e-06	MRE11/EED/PAK1/EMSY/EGR1/FGFR4/DDX41/MST1R/RAD50/FLT4/CSF1R/PDGFRB/ITK/NSD1/PASK/EPHB1	16	GO	NA	NA
GO:0016310	phosphorylation	16/46	48/505	0.333333	3.65942	6.12544	4.7e-07	1.26e-05	7.7e-06	MRE11/PAK1/FGFR4/RHOA/MST1R/MST1/FGF1/RAD50/FLT4/CSF1R/PDGFRB/CD74/NSD1/PASK/EPHB1/MAP3K13	16	GO	NA	NA
GO:1902533	positive regulation of intracellular signal transduction	14/46	37/505	0.378378	4.15394	6.30259	5.02e-07	1.3e-05	7.91e-06	PICALM/PAK1/FGFR4/RHOA/MST1R/FGF1/FLT4/CSF1R/PDGFRB/CD74/IRS1/CUL3/PIK3CB/MAP3K13	14	GO	NA	NA
GO:0031399	regulation of protein modification process	16/46	49/505	0.326531	3.58474	6.02171	6.55e-07	1.63e-05	9.93e-06	MRE11/PAK1/SQSTM1/EGR1/RHOA/MST1R/MST1/FGF1/RAD50/FLT4/CSF1R/PDGFRB/CD74/NSD1/CUL3/MAP3K13	16	GO	NA	NA
GO:0034654	nucleobase-containing compound biosynthetic process	26/46	122/505	0.213115	2.33963	5.37345	7.09e-07	1.7e-05	1.04e-05	TRIP11/MRE11/CMTR2/EED/PICALM/MAML2/EMSY/SQSTM1/EGR1/IRF1/FGFR4/DDX41/RHOA/FGF1/RAD50/ACSL6/PDGFRB/CD74/NSD1/EBF1/FOXL2/ACSL3/ETV5/CUL3/PAX3/MAP3K13	26	GO	NA	NA
GO:0051347	positive regulation of transferase activity	10/46	19/505	0.526316	5.77803	6.71422	7.46e-07	1.73e-05	1.05e-05	MRE11/PAK1/RHOA/MST1R/FGF1/RAD50/CSF1R/PDGFRB/CD74/MAP3K13	10	GO	NA	NA
GO:0031401	positive regulation of protein modification process	13/46	33/505	0.393939	4.32477	6.24792	8.28e-07	1.86e-05	1.13e-05	MRE11/PAK1/EGR1/RHOA/MST1R/FGF1/RAD50/FLT4/CSF1R/PDGFRB/CD74/CUL3/MAP3K13	13	GO	NA	NA
GO:0019220	regulation of phosphate metabolic process	14/46	39/505	0.358974	3.94091	6.04658	1.09e-06	2.29e-05	1.39e-05	MRE11/PAK1/RHOA/MST1R/MST1/FGF1/RAD50/FLT4/CSF1R/PDGFRB/CD74/NSD1/ACSL3/MAP3K13	14	GO	NA	NA
GO:0051174	regulation of phosphorus metabolic process	14/46	39/505	0.358974	3.94091	6.04658	1.09e-06	2.29e-05	1.39e-05	MRE11/PAK1/RHOA/MST1R/MST1/FGF1/RAD50/FLT4/CSF1R/PDGFRB/CD74/NSD1/ACSL3/MAP3K13	14	GO	NA	NA
GO:0042327	positive regulation of phosphorylation	11/46	24/505	0.458333	5.0317	6.40043	1.13e-06	2.3e-05	1.4e-05	MRE11/PAK1/RHOA/MST1R/FGF1/RAD50/FLT4/CSF1R/PDGFRB/CD74/MAP3K13	11	GO	NA	NA
GO:0051247	positive regulation of protein metabolic process	16/46	51/505	0.313725	3.44416	5.82203	1.24e-06	2.35e-05	1.43e-05	MRE11/PICALM/PAK1/EGR1/FGFR4/RHOA/MST1R/FGF1/RAD50/FLT4/CSF1R/PDGFRB/CD74/CUL3/PASK/MAP3K13	16	GO	NA	NA
GO:0042325	regulation of phosphorylation	13/46	34/505	0.382353	4.19757	6.10572	1.25e-06	2.35e-05	1.43e-05	MRE11/PAK1/RHOA/MST1R/MST1/FGF1/RAD50/FLT4/CSF1R/PDGFRB/CD74/NSD1/MAP3K13	13	GO	NA	NA
GO:0010562	positive regulation of phosphorus metabolic process	12/46	29/505	0.413793	4.54273	6.21472	1.29e-06	2.35e-05	1.43e-05	MRE11/PAK1/RHOA/MST1R/FGF1/RAD50/FLT4/CSF1R/PDGFRB/CD74/ACSL3/MAP3K13	12	GO	NA	NA
GO:0045937	positive regulation of phosphate metabolic process	12/46	29/505	0.413793	4.54273	6.21472	1.29e-06	2.35e-05	1.43e-05	MRE11/PAK1/RHOA/MST1R/FGF1/RAD50/FLT4/CSF1R/PDGFRB/CD74/ACSL3/MAP3K13	12	GO	NA	NA
GO:0035556	intracellular signal transduction	25/46	118/505	0.211864	2.3259	5.20337	1.64e-06	2.89e-05	1.76e-05	SESN3/MRE11/PICALM/PAK1/GAB2/SQSTM1/FGFR4/DDX41/RHOA/MST1R/FGF1/RAD50/FLT4/CSF1R/PDGFRB/CD74/ITK/FANCD2/ARHGAP26/IRS1/CUL3/PIK3CB/PASK/EPHB1/MAP3K13	25	GO	NA	NA
GO:0071495	cellular response to endogenous stimulus	16/46	52/505	0.307692	3.37793	5.72583	1.68e-06	2.89e-05	1.76e-05	TSHR/SESN3/PAK1/EGR1/FGFR4/RHOA/MST1R/FGF1/FLT4/CSF1R/PDGFRB/SLIT3/IRS1/CUL3/PIK3CB/EPHB1	16	GO	NA	NA
GO:0007166	cell surface receptor signaling pathway	24/46	110/505	0.218182	2.39526	5.23287	1.75e-06	2.94e-05	1.79e-05	TSHR/SESN3/MAML2/PAK1/GAB2/SQSTM1/EGR1/IRF1/FGFR4/RHOA/MST1R/MST1/FGF1/FLT4/CSF1R/PDGFRB/CD74/ITK/FANCD2/SLIT3/IRS1/CUL3/PIK3CB/EPHB1	24	GO	NA	NA
GO:0080090	regulation of primary metabolic process	30/46	165/505	0.181818	1.99605	4.9314	2.08e-06	3.41e-05	2.07e-05	TRIP11/MRE11/EED/PICALM/MAML2/PAK1/EMSY/SQSTM1/EGR1/IRF1/FGFR4/RHOA/MST1R/MST1/FGF1/RAD50/FLT4/CSF1R/PDGFRB/CD74/NSD1/EBF1/FOXL2/ACSL3/ETV5/IRS1/CUL3/PAX3/PASK/MAP3K13	30	GO	NA	NA
GO:0006793	phosphorus metabolic process	19/46	73/505	0.260274	2.85736	5.42628	2.26e-06	3.54e-05	2.15e-05	MRE11/PAK1/FGFR4/RHOA/MST1R/MST1/FGF1/RAD50/ACSL6/FLT4/CSF1R/PDGFRB/CD74/NSD1/ACSL3/PIK3CB/PASK/EPHB1/MAP3K13	19	GO	NA	NA
GO:0006796	phosphate-containing compound metabolic process	19/46	73/505	0.260274	2.85736	5.42628	2.26e-06	3.54e-05	2.15e-05	MRE11/PAK1/FGFR4/RHOA/MST1R/MST1/FGF1/RAD50/ACSL6/FLT4/CSF1R/PDGFRB/CD74/NSD1/ACSL3/PIK3CB/PASK/EPHB1/MAP3K13	19	GO	NA	NA
GO:0009891	positive regulation of biosynthetic process	21/46	88/505	0.238636	2.61981	5.28842	2.46e-06	3.76e-05	2.29e-05	TRIP11/PICALM/MAML2/SQSTM1/EGR1/IRF1/FGFR4/FGF1/FLT4/CSF1R/PDGFRB/CD74/ITK/NSD1/FOXL2/ACSL3/ETV5/IRS1/PAX3/PIK3CB/PASK	21	GO	NA	NA
GO:0141187	nucleic acid biosynthetic process	24/46	112/505	0.214286	2.35248	5.13136	2.55e-06	3.81e-05	2.32e-05	TRIP11/MRE11/CMTR2/EED/PICALM/MAML2/EMSY/SQSTM1/EGR1/IRF1/FGFR4/DDX41/RHOA/FGF1/RAD50/PDGFRB/CD74/NSD1/EBF1/FOXL2/ETV5/CUL3/PAX3/MAP3K13	24	GO	NA	NA
GO:0043085	positive regulation of catalytic activity	11/46	26/505	0.423077	4.64465	6.03479	3.05e-06	4.31e-05	2.62e-05	MRE11/PAK1/FGFR4/RHOA/MST1R/FGF1/RAD50/CSF1R/PDGFRB/CD74/MAP3K13	11	GO	NA	NA
GO:0034097	response to cytokine	12/46	31/505	0.387097	4.24965	5.90631	3.07e-06	4.31e-05	2.62e-05	EGR1/IRF1/FGFR4/RHOA/MST1R/FLT4/CSF1R/PDGFRB/CD74/SLIT3/IRS1/EPHB1	12	GO	NA	NA
GO:0071345	cellular response to cytokine stimulus	12/46	31/505	0.387097	4.24965	5.90631	3.07e-06	4.31e-05	2.62e-05	EGR1/IRF1/FGFR4/RHOA/MST1R/FLT4/CSF1R/PDGFRB/CD74/SLIT3/IRS1/EPHB1	12	GO	NA	NA
GO:0009058	biosynthetic process	35/46	221/505	0.158371	1.73864	4.63081	3.23e-06	4.44e-05	2.7e-05	TRIP11/MRE11/CMTR2/EED/PICALM/MAML2/EMSY/SQSTM1/EGR1/AFF4/IRF1/FGFR4/DDX41/RHOA/MST1/FGF1/RAD50/ACSL6/FLT4/CSF1R/PDGFRB/CD74/ITK/NSD1/SLIT3/EBF1/FOXL2/ACSL3/ETV5/IRS1/CUL3/PAX3/PIK3CB/PASK/MAP3K13	35	GO	NA	NA
GO:0010468	regulation of gene expression	26/46	131/505	0.198473	2.17889	4.95863	3.52e-06	4.74e-05	2.88e-05	TRIP11/EED/PICALM/MAML2/EMSY/SQSTM1/EGR1/AFF4/IRF1/FGFR4/RHOA/FGF1/FLT4/CSF1R/CD74/ITK/NSD1/SLIT3/EBF1/FOXL2/ETV5/CUL3/PAX3/PIK3CB/PASK/MAP3K13	26	GO	NA	NA
GO:1901652	response to peptide	12/46	32/505	0.375	4.11685	5.76166	4.59e-06	6.06e-05	3.69e-05	EGR1/IRF1/FGFR4/RHOA/MST1R/FLT4/CSF1R/PDGFRB/CD74/SLIT3/IRS1/EPHB1	12	GO	NA	NA
GO:0043549	regulation of kinase activity	11/46	27/505	0.407407	4.47262	5.86562	4.8e-06	6.22e-05	3.78e-05	MRE11/PAK1/RHOA/MST1R/MST1/FGF1/RAD50/CSF1R/PDGFRB/CD74/MAP3K13	11	GO	NA	NA
GO:0010557	positive regulation of macromolecule biosynthetic process	20/46	84/505	0.238095	2.61387	5.12337	5.2e-06	6.6e-05	4.02e-05	TRIP11/PICALM/MAML2/SQSTM1/EGR1/IRF1/FGFR4/FGF1/FLT4/CSF1R/PDGFRB/CD74/ITK/NSD1/FOXL2/ETV5/IRS1/PAX3/PIK3CB/PASK	20	GO	NA	NA
GO:0048584	positive regulation of response to stimulus	18/46	70/505	0.257143	2.82298	5.19726	5.87e-06	7.18e-05	4.37e-05	PICALM/PAK1/SQSTM1/IRF1/FGFR4/DDX41/RHOA/MST1R/FGF1/FLT4/CSF1R/PDGFRB/CD74/ITK/IRS1/CUL3/PIK3CB/MAP3K13	18	GO	NA	NA
GO:1902531	regulation of intracellular signal transduction	18/46	70/505	0.257143	2.82298	5.19726	5.87e-06	7.18e-05	4.37e-05	SESN3/PICALM/PAK1/SQSTM1/FGFR4/RHOA/MST1R/FGF1/FLT4/CSF1R/PDGFRB/CD74/ARHGAP26/IRS1/CUL3/PIK3CB/EPHB1/MAP3K13	18	GO	NA	NA
GO:0009059	macromolecule biosynthetic process	32/46	193/505	0.165803	1.82023	4.58485	6.32e-06	7.6e-05	4.62e-05	TRIP11/MRE11/CMTR2/EED/PICALM/MAML2/EMSY/SQSTM1/EGR1/AFF4/IRF1/FGFR4/DDX41/RHOA/FGF1/RAD50/FLT4/CSF1R/PDGFRB/CD74/ITK/NSD1/SLIT3/EBF1/FOXL2/ETV5/IRS1/CUL3/PAX3/PIK3CB/PASK/MAP3K13	32	GO	NA	NA
GO:0141124	intracellular signaling cassette	19/46	78/505	0.24359	2.67419	5.08542	7.04e-06	8.32e-05	5.06e-05	SESN3/PICALM/PAK1/GAB2/SQSTM1/FGFR4/RHOA/MST1R/FGF1/FLT4/CSF1R/PDGFRB/CD74/ARHGAP26/IRS1/CUL3/PIK3CB/EPHB1/MAP3K13	19	GO	NA	NA
GO:0051338	regulation of transferase activity	11/46	28/505	0.392857	4.31289	5.70446	7.38e-06	8.57e-05	5.21e-05	MRE11/PAK1/RHOA/MST1R/MST1/FGF1/RAD50/CSF1R/PDGFRB/CD74/MAP3K13	11	GO	NA	NA
GO:1901699	cellular response to nitrogen compound	11/46	29/505	0.37931	4.16417	5.55064	1.11e-05	0.000126696	7.71e-05	TSHR/SESN3/EGR1/FGFR4/MST1R/FLT4/CSF1R/PDGFRB/IRS1/CUL3/EPHB1	11	GO	NA	NA
GO:0009719	response to endogenous stimulus	16/46	59/505	0.271186	2.97716	5.11078	1.14e-05	0.000127515	7.76e-05	TSHR/SESN3/PAK1/EGR1/FGFR4/RHOA/MST1R/FGF1/FLT4/CSF1R/PDGFRB/SLIT3/IRS1/CUL3/PIK3CB/EPHB1	16	GO	NA	NA
GO:0019219	regulation of nucleobase-containing compound metabolic process	22/46	104/505	0.211538	2.32232	4.78597	1.2e-05	0.000132131	8.04e-05	TRIP11/MRE11/EED/PICALM/MAML2/EMSY/SQSTM1/EGR1/IRF1/FGFR4/RHOA/FGF1/RAD50/PDGFRB/CD74/NSD1/EBF1/FOXL2/ETV5/CUL3/PAX3/MAP3K13	22	GO	NA	NA
GO:0006139	nucleobase-containing compound metabolic process	27/46	148/505	0.182432	2.00279	4.58876	1.23e-05	0.000133606	8.13e-05	TRIP11/MRE11/CMTR2/EED/PICALM/MAML2/EMSY/SQSTM1/EGR1/IRF1/FGFR4/DDX41/RHOA/FGF1/RAD50/ACSL6/PDGFRB/CD74/NSD1/FANCD2/EBF1/FOXL2/ACSL3/ETV5/CUL3/PAX3/MAP3K13	27	GO	NA	NA
GO:0007169	cell surface receptor protein tyrosine kinase signaling pathway	12/46	35/505	0.342857	3.76398	5.36052	1.39e-05	0.000147984	9e-05	SESN3/PAK1/GAB2/FGFR4/MST1R/FGF1/FLT4/CSF1R/PDGFRB/IRS1/PIK3CB/EPHB1	12	GO	NA	NA
GO:0023056	positive regulation of signaling	16/46	60/505	0.266667	2.92754	5.03021	1.45e-05	0.000152882	9.3e-05	PICALM/PAK1/SQSTM1/FGFR4/RHOA/MST1R/FGF1/FLT4/CSF1R/PDGFRB/CD74/FOXL2/IRS1/CUL3/PIK3CB/MAP3K13	16	GO	NA	NA
GO:0070887	cellular response to chemical stimulus	19/46	82/505	0.231707	2.54374	4.83058	1.62e-05	0.000167475	0.000101897	TSHR/SESN3/PAK1/EGR1/FGFR4/RHOA/MST1R/FGF1/FLT4/CSF1R/PDGFRB/CD74/FANCD2/SLIT3/ETV5/IRS1/CUL3/PIK3CB/EPHB1	19	GO	NA	NA
GO:0048518	positive regulation of biological process	33/46	211/505	0.156398	1.71698	4.3168	1.64e-05	0.000167475	0.000101897	TSHR/TRIP11/SESN3/MRE11/PICALM/MAML2/PAK1/GAB2/SQSTM1/EGR1/IRF1/FGFR4/DDX41/RHOA/MST1R/FGF1/RAD50/FLT4/CSF1R/PDGFRB/CD74/ITK/NSD1/FOXL2/ACSL3/ETV5/IRS1/CUL3/PAX3/PIK3CB/PASK/EPHB1/MAP3K13	33	GO	NA	NA
GO:0048583	regulation of response to stimulus	26/46	141/505	0.184397	2.02436	4.53106	1.73e-05	0.000173772	0.000105728	SESN3/MRE11/PICALM/PAK1/SQSTM1/EGR1/IRF1/FGFR4/DDX41/RHOA/MST1R/MST1/FGF1/FLT4/CSF1R/PDGFRB/CD74/ITK/FANCD2/SLIT3/ARHGAP26/IRS1/CUL3/PIK3CB/EPHB1/MAP3K13	26	GO	NA	NA
GO:0010647	positive regulation of cell communication	16/46	61/505	0.262295	2.87954	4.95124	1.85e-05	0.000182903	0.000111284	PICALM/PAK1/SQSTM1/FGFR4/RHOA/MST1R/FGF1/FLT4/CSF1R/PDGFRB/CD74/FOXL2/IRS1/CUL3/PIK3CB/MAP3K13	16	GO	NA	NA
GO:0023051	regulation of signaling	25/46	133/505	0.18797	2.06358	4.51974	2.04e-05	0.000196222	0.000119388	SESN3/PICALM/PAK1/SQSTM1/EGR1/IRF1/FGFR4/RHOA/MST1R/MST1/FGF1/FLT4/CSF1R/PDGFRB/CD74/FANCD2/SLIT3/ARHGAP26/FOXL2/IRS1/CUL3/PIK3CB/PASK/EPHB1/MAP3K13	25	GO	NA	NA
GO:0090304	nucleic acid metabolic process	25/46	133/505	0.18797	2.06358	4.51974	2.04e-05	0.000196222	0.000119388	TRIP11/MRE11/CMTR2/EED/PICALM/MAML2/EMSY/SQSTM1/EGR1/IRF1/FGFR4/DDX41/RHOA/FGF1/RAD50/PDGFRB/CD74/NSD1/FANCD2/EBF1/FOXL2/ETV5/CUL3/PAX3/MAP3K13	25	GO	NA	NA
GO:0048522	positive regulation of cellular process	32/46	202/505	0.158416	1.73913	4.28907	2.08e-05	0.000197458	0.000120139	TSHR/TRIP11/SESN3/MRE11/PICALM/MAML2/PAK1/GAB2/SQSTM1/EGR1/IRF1/FGFR4/RHOA/MST1R/FGF1/RAD50/FLT4/CSF1R/PDGFRB/CD74/ITK/NSD1/FOXL2/ACSL3/ETV5/IRS1/CUL3/PAX3/PIK3CB/PASK/EPHB1/MAP3K13	32	GO	NA	NA
GO:0044093	positive regulation of molecular function	11/46	31/505	0.354839	3.89551	5.26265	2.37e-05	0.000219071	0.000133289	MRE11/PAK1/FGFR4/RHOA/MST1R/FGF1/RAD50/CSF1R/PDGFRB/CD74/MAP3K13	11	GO	NA	NA
GO:0010646	regulation of cell communication	25/46	134/505	0.186567	2.04818	4.47703	2.38e-05	0.000219071	0.000133289	SESN3/PICALM/PAK1/SQSTM1/EGR1/IRF1/FGFR4/RHOA/MST1R/MST1/FGF1/FLT4/CSF1R/PDGFRB/CD74/FANCD2/SLIT3/ARHGAP26/FOXL2/IRS1/CUL3/PIK3CB/PASK/EPHB1/MAP3K13	25	GO	NA	NA
GO:0051246	regulation of protein metabolic process	19/46	85/505	0.223529	2.45396	4.64864	2.91e-05	0.000264723	0.000161066	MRE11/PICALM/PAK1/SQSTM1/EGR1/FGFR4/RHOA/MST1R/MST1/FGF1/RAD50/FLT4/CSF1R/PDGFRB/CD74/NSD1/CUL3/PASK/MAP3K13	19	GO	NA	NA
GO:0009966	regulation of signal transduction	23/46	118/505	0.194915	2.13983	4.47315	3.07e-05	0.000275485	0.000167613	SESN3/PICALM/PAK1/SQSTM1/EGR1/IRF1/FGFR4/RHOA/MST1R/MST1/FGF1/FLT4/CSF1R/PDGFRB/CD74/FANCD2/SLIT3/ARHGAP26/IRS1/CUL3/PIK3CB/EPHB1/MAP3K13	23	GO	NA	NA
GO:0008152	metabolic process	42/46	332/505	0.126506	1.38882	3.82805	3.16e-05	0.00027944	0.00017002	TSHR/TRIP11/SESN3/MRE11/CMTR2/EED/PICALM/MAML2/PAK1/EMSY/SQSTM1/EGR1/AFF4/IRF1/FGFR4/DDX41/RHOA/MST1R/MST1/FGF1/RAD50/ACSL6/FLT4/CSF1R/PDGFRB/CD74/ITK/NSD1/FANCD2/SLIT3/ARHGAP26/EBF1/FOXL2/ACSL3/ETV5/IRS1/CUL3/PAX3/PIK3CB/PASK/EPHB1/MAP3K13	42	GO	NA	NA
GO:0043408	regulation of MAPK cascade	11/46	32/505	0.34375	3.77378	5.12748	3.37e-05	0.000294411	0.000179129	PAK1/FGFR4/MST1R/FGF1/FLT4/CSF1R/PDGFRB/CD74/PIK3CB/EPHB1/MAP3K13	11	GO	NA	NA
GO:0007165	signal transduction	32/46	206/505	0.15534	1.70536	4.161	3.44e-05	0.000296958	0.000180678	TSHR/SESN3/MRE11/PICALM/MAML2/PAK1/GAB2/SQSTM1/EGR1/IRF1/FGFR4/DDX41/RHOA/MST1R/MST1/GABRA6/FGF1/RAD50/FLT4/CSF1R/PDGFRB/CD74/ITK/FANCD2/SLIT3/ARHGAP26/IRS1/CUL3/PIK3CB/PASK/EPHB1/MAP3K13	32	GO	NA	NA
GO:0007167	enzyme-linked receptor protein signaling pathway	13/46	44/505	0.295455	3.24358	4.92612	3.59e-05	0.000306072	0.000186224	SESN3/PAK1/GAB2/EGR1/FGFR4/MST1R/FGF1/FLT4/CSF1R/PDGFRB/IRS1/PIK3CB/EPHB1	13	GO	NA	NA
GO:0008543	fibroblast growth factor receptor signaling pathway	7/46	13/505	0.538462	5.91137	5.67387	3.76e-05	0.000316431	0.000192526	FGFR4/MST1R/FGF1/FLT4/CSF1R/PDGFRB/EPHB1	7	GO	NA	NA
GO:0043410	positive regulation of MAPK cascade	9/46	22/505	0.409091	4.49111	5.29528	4.03e-05	0.000334691	0.000203636	PAK1/FGFR4/MST1R/FGF1/FLT4/CSF1R/PDGFRB/CD74/MAP3K13	9	GO	NA	NA
GO:0009967	positive regulation of signal transduction	14/46	52/505	0.269231	2.95569	4.70912	5.41e-05	0.000443824	0.000270036	PICALM/PAK1/FGFR4/RHOA/MST1R/FGF1/FLT4/CSF1R/PDGFRB/CD74/IRS1/CUL3/PIK3CB/MAP3K13	14	GO	NA	NA
GO:0002684	positive regulation of immune system process	10/46	28/505	0.357143	3.92081	5.02934	5.67e-05	0.000459804	0.000279759	PAK1/GAB2/SQSTM1/IRF1/DDX41/RHOA/CSF1R/CD74/ITK/PIK3CB	10	GO	NA	NA
GO:0038127	ERBB signaling pathway	6/46	10/505	0.6	6.58696	5.64366	6.62e-05	0.000523897	0.000318755	FGFR4/MST1R/FLT4/CSF1R/PDGFRB/EPHB1	6	GO	NA	NA
GO:0062012	regulation of small molecule metabolic process	6/46	10/505	0.6	6.58696	5.64366	6.62e-05	0.000523897	0.000318755	EGR1/FGFR4/MST1/FGF1/CD74/IRS1	6	GO	NA	NA
GO:0006355	regulation of DNA-templated transcription	18/46	82/505	0.219512	2.40986	4.41165	7.01e-05	0.000529756	0.000322319	TRIP11/EED/PICALM/MAML2/EMSY/SQSTM1/EGR1/IRF1/RHOA/FGF1/CD74/NSD1/EBF1/FOXL2/ETV5/CUL3/PAX3/MAP3K13	18	GO	NA	NA
GO:2001141	regulation of RNA biosynthetic process	18/46	82/505	0.219512	2.40986	4.41165	7.01e-05	0.000529756	0.000322319	TRIP11/EED/PICALM/MAML2/EMSY/SQSTM1/EGR1/IRF1/RHOA/FGF1/CD74/NSD1/EBF1/FOXL2/ETV5/CUL3/PAX3/MAP3K13	18	GO	NA	NA
GO:0043491	phosphatidylinositol 3-kinase/protein kinase B signal transduction	7/46	14/505	0.5	5.48913	5.38733	7.01e-05	0.000529756	0.000322319	SESN3/GAB2/MST1R/CSF1R/PDGFRB/IRS1/PIK3CB	7	GO	NA	NA
GO:0070372	regulation of ERK1 and ERK2 cascade	7/46	14/505	0.5	5.48913	5.38733	7.01e-05	0.000529756	0.000322319	FGFR4/FGF1/FLT4/CSF1R/PDGFRB/CD74/EPHB1	7	GO	NA	NA
GO:0043170	macromolecule metabolic process	37/46	272/505	0.136029	1.49337	3.78847	8.5e-05	0.000629437	0.000382969	TRIP11/MRE11/CMTR2/EED/PICALM/MAML2/PAK1/EMSY/SQSTM1/EGR1/AFF4/IRF1/FGFR4/DDX41/RHOA/MST1R/MST1/FGF1/RAD50/FLT4/CSF1R/PDGFRB/CD74/ITK/NSD1/FANCD2/SLIT3/EBF1/FOXL2/ETV5/IRS1/CUL3/PAX3/PIK3CB/PASK/EPHB1/MAP3K13	37	GO	NA	NA
GO:0045935	positive regulation of nucleobase-containing compound metabolic process	16/46	68/505	0.235294	2.58312	4.43829	8.51e-05	0.000629437	0.000382969	TRIP11/MRE11/PICALM/MAML2/SQSTM1/EGR1/IRF1/FGFR4/FGF1/RAD50/PDGFRB/CD74/NSD1/FOXL2/ETV5/PAX3	16	GO	NA	NA
GO:0050790	regulation of catalytic activity	12/46	41/505	0.292683	3.21315	4.67554	8.7e-05	0.000633676	0.000385548	MRE11/PAK1/FGFR4/RHOA/MST1R/MST1/FGF1/RAD50/CSF1R/PDGFRB/CD74/MAP3K13	12	GO	NA	NA
GO:0051716	cellular response to stimulus	35/46	248/505	0.141129	1.54935	3.83528	8.82e-05	0.000633676	0.000385548	TSHR/SESN3/MRE11/PICALM/MAML2/PAK1/EMSY/GAB2/SQSTM1/EGR1/AFF4/IRF1/FGFR4/DDX41/RHOA/MST1R/MST1/GABRA6/FGF1/RAD50/FLT4/CSF1R/PDGFRB/CD74/ITK/FANCD2/SLIT3/ARHGAP26/ETV5/IRS1/CUL3/PIK3CB/PASK/EPHB1/MAP3K13	35	GO	NA	NA
GO:0000165	MAPK cascade	11/46	35/505	0.314286	3.45031	4.75219	8.85e-05	0.000633676	0.000385548	PAK1/FGFR4/MST1R/FGF1/FLT4/CSF1R/PDGFRB/CD74/PIK3CB/EPHB1/MAP3K13	11	GO	NA	NA
GO:0007154	cell communication	33/46	226/505	0.146018	1.60302	3.8572	9.92e-05	0.000695639	0.000423248	TSHR/SESN3/MRE11/PICALM/MAML2/PAK1/GAB2/SQSTM1/EGR1/IRF1/FGFR4/DDX41/RHOA/MST1R/MST1/GABRA6/FGF1/RAD50/FLT4/CSF1R/PDGFRB/CD74/ITK/FANCD2/SLIT3/ARHGAP26/FOXL2/IRS1/CUL3/PIK3CB/PASK/EPHB1/MAP3K13	33	GO	NA	NA
GO:0023052	signaling	33/46	226/505	0.146018	1.60302	3.8572	9.92e-05	0.000695639	0.000423248	TSHR/SESN3/MRE11/PICALM/MAML2/PAK1/GAB2/SQSTM1/EGR1/IRF1/FGFR4/DDX41/RHOA/MST1R/MST1/GABRA6/FGF1/RAD50/FLT4/CSF1R/PDGFRB/CD74/ITK/FANCD2/SLIT3/ARHGAP26/FOXL2/IRS1/CUL3/PIK3CB/PASK/EPHB1/MAP3K13	33	GO	NA	NA
GO:0006351	DNA-templated transcription	18/46	85/505	0.211765	2.32481	4.2357	0.000119457	0.000815073	0.000495915	TRIP11/EED/PICALM/MAML2/EMSY/SQSTM1/EGR1/IRF1/RHOA/FGF1/CD74/NSD1/EBF1/FOXL2/ETV5/CUL3/PAX3/MAP3K13	18	GO	NA	NA
GO:0044344	cellular response to fibroblast growth factor stimulus	7/46	15/505	0.466667	5.12319	5.12706	0.000122321	0.000815073	0.000495915	FGFR4/MST1R/FGF1/FLT4/CSF1R/PDGFRB/EPHB1	7	GO	NA	NA
GO:0045860	positive regulation of protein kinase activity	7/46	15/505	0.466667	5.12319	5.12706	0.000122321	0.000815073	0.000495915	PAK1/RHOA/MST1R/FGF1/CSF1R/PDGFRB/MAP3K13	7	GO	NA	NA
GO:0070371	ERK1 and ERK2 cascade	7/46	15/505	0.466667	5.12319	5.12706	0.000122321	0.000815073	0.000495915	FGFR4/FGF1/FLT4/CSF1R/PDGFRB/CD74/EPHB1	7	GO	NA	NA
GO:0071774	response to fibroblast growth factor	7/46	15/505	0.466667	5.12319	5.12706	0.000122321	0.000815073	0.000495915	FGFR4/MST1R/FGF1/FLT4/CSF1R/PDGFRB/EPHB1	7	GO	NA	NA
GO:0010467	gene expression	28/46	175/505	0.16	1.75652	3.91536	0.000126486	0.000834558	0.00050777	TRIP11/CMTR2/EED/PICALM/MAML2/EMSY/SQSTM1/EGR1/AFF4/IRF1/FGFR4/DDX41/RHOA/FGF1/FLT4/CSF1R/CD74/ITK/NSD1/SLIT3/EBF1/FOXL2/ETV5/CUL3/PAX3/PIK3CB/PASK/MAP3K13	28	GO	NA	NA
GO:0030217	T cell differentiation	6/46	11/505	0.545455	5.98814	5.29005	0.000135562	0.000885761	0.000538924	EGR1/IRF1/RHOA/CD74/ITK/FANCD2	6	GO	NA	NA
GO:0018193	peptidyl-amino acid modification	8/46	20/505	0.4	4.3913	4.89439	0.000141784	0.000908768	0.000552922	PAK1/EGR1/FGFR4/FLT4/CSF1R/PDGFRB/NSD1/MAP3K13	8	GO	NA	NA
GO:0030335	positive regulation of cell migration	8/46	20/505	0.4	4.3913	4.89439	0.000141784	0.000908768	0.000552922	PAK1/RHOA/FGF1/FLT4/CSF1R/PDGFRB/CD74/PIK3CB	8	GO	NA	NA
GO:0050794	regulation of cellular process	42/46	347/505	0.121037	1.32878	3.46283	0.000162373	0.00103091	0.000627239	TSHR/TRIP11/SESN3/MRE11/EED/PICALM/MAML2/PAK1/EMSY/GAB2/SQSTM1/EGR1/AFF4/IRF1/FGFR4/DDX41/RHOA/MST1R/MST1/GABRA6/FGF1/RAD50/FLT4/CSF1R/PDGFRB/CD74/ITK/NSD1/FANCD2/SLIT3/ARHGAP26/EBF1/FOXL2/ACSL3/ETV5/IRS1/CUL3/PAX3/PIK3CB/PASK/EPHB1/MAP3K13	42	GO	NA	NA
GO:0036211	protein modification process	20/46	104/505	0.192308	2.1112	4.02185	0.00018418	0.00115844	0.000704832	TRIP11/MRE11/PAK1/SQSTM1/EGR1/FGFR4/RHOA/MST1R/MST1/FGF1/RAD50/FLT4/CSF1R/PDGFRB/CD74/NSD1/CUL3/PASK/EPHB1/MAP3K13	20	GO	NA	NA
GO:0000280	nuclear division	7/46	16/505	0.4375	4.80299	4.88898	0.000202496	0.00125027	0.000760705	MRE11/RHOA/RAD50/PDGFRB/FANCD2/CUL3/STAG1	7	GO	NA	NA
GO:0071900	regulation of protein serine/threonine kinase activity	7/46	16/505	0.4375	4.80299	4.88898	0.000202496	0.00125027	0.000760705	PAK1/RHOA/MST1R/MST1/FGF1/PDGFRB/MAP3K13	7	GO	NA	NA
GO:2000147	positive regulation of cell motility	8/46	21/505	0.380952	4.18219	4.71087	0.000213319	0.00130513	0.000794079	PAK1/RHOA/FGF1/FLT4/CSF1R/PDGFRB/CD74/PIK3CB	8	GO	NA	NA
GO:0006915	apoptotic process	15/46	66/505	0.227273	2.49506	4.11989	0.000241058	0.00146155	0.000889251	MRE11/PAK1/SQSTM1/EGR1/IRF1/DDX41/RHOA/FLT4/CSF1R/CD74/SLIT3/FOXL2/CUL3/PAX3/PIK3CB	15	GO	NA	NA
GO:0032774	RNA biosynthetic process	20/46	106/505	0.188679	2.07137	3.92459	0.000247746	0.00148869	0.000905762	TRIP11/CMTR2/EED/PICALM/MAML2/EMSY/SQSTM1/EGR1/IRF1/DDX41/RHOA/FGF1/CD74/NSD1/EBF1/FOXL2/ETV5/CUL3/PAX3/MAP3K13	20	GO	NA	NA
GO:0051896	regulation of phosphatidylinositol 3-kinase/protein kinase B signal transduction	6/46	12/505	0.5	5.48913	4.97757	0.000252483	0.00150373	0.000914913	SESN3/MST1R/CSF1R/PDGFRB/IRS1/PIK3CB	6	GO	NA	NA
GO:0006935	chemotaxis	8/46	22/505	0.363636	3.99209	4.53838	0.000312198	0.00182704	0.00111162	RHOA/FGF1/CSF1R/PDGFRB/CD74/SLIT3/PIK3CB/EPHB1	8	GO	NA	NA
GO:0042330	taxis	8/46	22/505	0.363636	3.99209	4.53838	0.000312198	0.00182704	0.00111162	RHOA/FGF1/CSF1R/PDGFRB/CD74/SLIT3/PIK3CB/EPHB1	8	GO	NA	NA
GO:0065009	regulation of molecular function	13/46	53/505	0.245283	2.69278	4.11962	0.000316032	0.00183353	0.00111558	MRE11/PAK1/FGFR4/RHOA/MST1R/MST1/FGF1/RAD50/CSF1R/PDGFRB/CD74/NSD1/MAP3K13	13	GO	NA	NA
GO:0032103	positive regulation of response to external stimulus	7/46	17/505	0.411765	4.52046	4.66984	0.000320545	0.00184382	0.00112183	PAK1/SQSTM1/IRF1/DDX41/CSF1R/PDGFRB/CD74	7	GO	NA	NA
GO:0050789	regulation of biological process	42/46	354/505	0.118644	1.30251	3.29181	0.000334646	0.00190861	0.00116126	TSHR/TRIP11/SESN3/MRE11/EED/PICALM/MAML2/PAK1/EMSY/GAB2/SQSTM1/EGR1/AFF4/IRF1/FGFR4/DDX41/RHOA/MST1R/MST1/GABRA6/FGF1/RAD50/FLT4/CSF1R/PDGFRB/CD74/ITK/NSD1/FANCD2/SLIT3/ARHGAP26/EBF1/FOXL2/ACSL3/ETV5/IRS1/CUL3/PAX3/PIK3CB/PASK/EPHB1/MAP3K13	42	GO	NA	NA
GO:0008219	cell death	15/46	68/505	0.220588	2.42168	3.98568	0.000348702	0.00195564	0.00118987	MRE11/PAK1/SQSTM1/EGR1/IRF1/DDX41/RHOA/FLT4/CSF1R/CD74/SLIT3/FOXL2/CUL3/PAX3/PIK3CB	15	GO	NA	NA
GO:0012501	programmed cell death	15/46	68/505	0.220588	2.42168	3.98568	0.000348702	0.00195564	0.00118987	MRE11/PAK1/SQSTM1/EGR1/IRF1/DDX41/RHOA/FLT4/CSF1R/CD74/SLIT3/FOXL2/CUL3/PAX3/PIK3CB	15	GO	NA	NA
GO:0051252	regulation of RNA metabolic process	18/46	92/505	0.195652	2.14792	3.85051	0.000371826	0.00206809	0.00125829	TRIP11/EED/PICALM/MAML2/EMSY/SQSTM1/EGR1/IRF1/RHOA/FGF1/CD74/NSD1/EBF1/FOXL2/ETV5/CUL3/PAX3/MAP3K13	18	GO	NA	NA
GO:0043412	macromolecule modification	20/46	109/505	0.183486	2.01436	3.78221	0.000379938	0.00209589	0.0012752	TRIP11/MRE11/PAK1/SQSTM1/EGR1/FGFR4/RHOA/MST1R/MST1/FGF1/RAD50/FLT4/CSF1R/PDGFRB/CD74/NSD1/CUL3/PASK/EPHB1/MAP3K13	20	GO	NA	NA
GO:0051276	chromosome organization	6/46	13/505	0.461538	5.06689	4.69828	0.000436656	0.00238119	0.00144879	MRE11/RHOA/RAD50/FANCD2/CUL3/STAG1	6	GO	NA	NA
GO:0040017	positive regulation of locomotion	8/46	23/505	0.347826	3.81853	4.37573	0.00044581	0.00238119	0.00144879	PAK1/RHOA/FGF1/FLT4/CSF1R/PDGFRB/CD74/PIK3CB	8	GO	NA	NA
GO:0045087	innate immune response	8/46	23/505	0.347826	3.81853	4.37573	0.00044581	0.00238119	0.00144879	PAK1/SQSTM1/IRF1/DDX41/MST1R/CSF1R/CD74/PIK3CB	8	GO	NA	NA
GO:0045859	regulation of protein kinase activity	8/46	23/505	0.347826	3.81853	4.37573	0.00044581	0.00238119	0.00144879	PAK1/RHOA/MST1R/MST1/FGF1/CSF1R/PDGFRB/MAP3K13	8	GO	NA	NA
GO:1901701	cellular response to oxygen-containing compound	12/46	48/505	0.25	2.74457	4.01826	0.000473937	0.00251149	0.00152807	TSHR/SESN3/EGR1/FGFR4/RHOA/MST1R/FLT4/CSF1R/PDGFRB/IRS1/CUL3/EPHB1	12	GO	NA	NA
GO:0006366	transcription by RNA polymerase II	14/46	63/505	0.222222	2.43961	3.86272	0.000545027	0.00286565	0.00174355	TRIP11/EED/MAML2/SQSTM1/EGR1/IRF1/RHOA/FGF1/NSD1/EBF1/FOXL2/ETV5/CUL3/PAX3	14	GO	NA	NA
GO:0065007	biological regulation	42/46	359/505	0.116992	1.28436	3.16909	0.00055212	0.00288044	0.00175255	TSHR/TRIP11/SESN3/MRE11/EED/PICALM/MAML2/PAK1/EMSY/GAB2/SQSTM1/EGR1/AFF4/IRF1/FGFR4/DDX41/RHOA/MST1R/MST1/GABRA6/FGF1/RAD50/FLT4/CSF1R/PDGFRB/CD74/ITK/NSD1/FANCD2/SLIT3/ARHGAP26/EBF1/FOXL2/ACSL3/ETV5/IRS1/CUL3/PAX3/PIK3CB/PASK/EPHB1/MAP3K13	42	GO	NA	NA
GO:0001775	cell activation	9/46	30/505	0.3	3.29348	4.09634	0.000658116	0.00340701	0.00207293	GAB2/EGR1/IRF1/RHOA/CD74/ITK/FANCD2/PIK3CB/EPHB1	9	GO	NA	NA
GO:0048285	organelle fission	7/46	19/505	0.368421	4.04462	4.27839	0.000720028	0.00369907	0.00225063	MRE11/RHOA/RAD50/PDGFRB/FANCD2/CUL3/STAG1	7	GO	NA	NA
GO:0006357	regulation of transcription by RNA polymerase II	13/46	58/505	0.224138	2.46064	3.73932	0.000841091	0.00425605	0.00258951	EED/MAML2/SQSTM1/EGR1/IRF1/RHOA/FGF1/NSD1/EBF1/FOXL2/ETV5/CUL3/PAX3	13	GO	NA	NA
GO:0051240	positive regulation of multicellular organismal process	13/46	58/505	0.224138	2.46064	3.73932	0.000841091	0.00425605	0.00258951	TSHR/EGR1/IRF1/RHOA/FGF1/FLT4/CSF1R/CD74/ITK/FOXL2/ETV5/EPHB1/MAP3K13	13	GO	NA	NA
GO:0002682	regulation of immune system process	11/46	44/505	0.25	2.74457	3.83046	0.000868721	0.00433073	0.00263495	PAK1/GAB2/SQSTM1/IRF1/DDX41/RHOA/CSF1R/CD74/ITK/FANCD2/PIK3CB	11	GO	NA	NA
GO:1901698	response to nitrogen compound	11/46	44/505	0.25	2.74457	3.83046	0.000868721	0.00433073	0.00263495	TSHR/SESN3/EGR1/FGFR4/MST1R/FLT4/CSF1R/PDGFRB/IRS1/CUL3/EPHB1	11	GO	NA	NA
GO:0016070	RNA metabolic process	20/46	116/505	0.172414	1.8928	3.46496	0.000956862	0.00473506	0.00288096	TRIP11/CMTR2/EED/PICALM/MAML2/EMSY/SQSTM1/EGR1/IRF1/DDX41/RHOA/FGF1/CD74/NSD1/EBF1/FOXL2/ETV5/CUL3/PAX3/MAP3K13	20	GO	NA	NA
GO:0046649	lymphocyte activation	7/46	20/505	0.35	3.84239	4.10219	0.00103139	0.00506661	0.00308268	EGR1/IRF1/RHOA/CD74/ITK/FANCD2/EPHB1	7	GO	NA	NA
GO:0001819	positive regulation of cytokine production	6/46	15/505	0.4	4.3913	4.21699	0.00110446	0.0053093	0.00323034	EGR1/IRF1/FLT4/CSF1R/CD74/ITK	6	GO	NA	NA
GO:0030098	lymphocyte differentiation	6/46	15/505	0.4	4.3913	4.21699	0.00110446	0.0053093	0.00323034	EGR1/IRF1/RHOA/CD74/ITK/FANCD2	6	GO	NA	NA
GO:0042110	T cell activation	6/46	15/505	0.4	4.3913	4.21699	0.00110446	0.0053093	0.00323034	EGR1/IRF1/RHOA/CD74/ITK/FANCD2	6	GO	NA	NA
GO:0007275	multicellular organism development	26/46	175/505	0.148571	1.63106	3.26601	0.00120472	0.00575018	0.00349859	TRIP11/EED/PICALM/PAK1/EGR1/IRF1/FGFR4/RHOA/MST1R/GABRA6/FGF1/ACSL6/FLT4/CSF1R/PDGFRB/CD74/FANCD2/SLIT3/FOXL2/ACSL3/ETV5/CUL3/PAX3/PIK3CB/EPHB1/MAP3K13	26	GO	NA	NA
GO:0045893	positive regulation of DNA-templated transcription	12/46	53/505	0.226415	2.48564	3.61552	0.00128231	0.00603494	0.00367184	TRIP11/PICALM/MAML2/SQSTM1/EGR1/IRF1/FGF1/CD74/NSD1/FOXL2/ETV5/PAX3	12	GO	NA	NA
GO:1902680	positive regulation of RNA biosynthetic process	12/46	53/505	0.226415	2.48564	3.61552	0.00128231	0.00603494	0.00367184	TRIP11/PICALM/MAML2/SQSTM1/EGR1/IRF1/FGF1/CD74/NSD1/FOXL2/ETV5/PAX3	12	GO	NA	NA
GO:1903131	mononuclear cell differentiation	7/46	21/505	0.333333	3.65942	3.93697	0.00144042	0.00673198	0.00409594	EGR1/IRF1/RHOA/CSF1R/CD74/ITK/FANCD2	7	GO	NA	NA
GO:0045321	leukocyte activation	8/46	27/505	0.296296	3.25282	3.80524	0.00151765	0.00704401	0.00428579	GAB2/EGR1/IRF1/RHOA/CD74/ITK/FANCD2/EPHB1	8	GO	NA	NA
GO:0098813	nuclear chromosome segregation	5/46	11/505	0.454545	4.99012	4.23162	0.00154431	0.00711521	0.00432911	MRE11/RHOA/FANCD2/CUL3/STAG1	5	GO	NA	NA
GO:0042221	response to chemical	20/46	120/505	0.166667	1.82971	3.29211	0.00155414	0.00711521	0.00432911	TSHR/SESN3/PAK1/EGR1/IRF1/FGFR4/RHOA/MST1R/FGF1/FLT4/CSF1R/PDGFRB/CD74/FANCD2/SLIT3/ETV5/IRS1/CUL3/PIK3CB/EPHB1	20	GO	NA	NA
GO:0030154	cell differentiation	24/46	158/505	0.151899	1.66758	3.20153	0.00161613	0.00729971	0.00444137	TRIP11/PICALM/PAK1/GAB2/SQSTM1/EGR1/AFF4/IRF1/DDX41/RHOA/FGF1/ACSL6/CSF1R/PDGFRB/CD74/ITK/FANCD2/SLIT3/FOXL2/ACSL3/ETV5/CUL3/EPHB1/MAP3K13	24	GO	NA	NA
GO:0048869	cellular developmental process	24/46	158/505	0.151899	1.66758	3.20153	0.00161613	0.00729971	0.00444137	TRIP11/PICALM/PAK1/GAB2/SQSTM1/EGR1/AFF4/IRF1/DDX41/RHOA/FGF1/ACSL6/CSF1R/PDGFRB/CD74/ITK/FANCD2/SLIT3/FOXL2/ACSL3/ETV5/CUL3/EPHB1/MAP3K13	24	GO	NA	NA
GO:0050778	positive regulation of immune response	6/46	16/505	0.375	4.11685	4.0069	0.00164564	0.00738344	0.00449231	PAK1/SQSTM1/IRF1/DDX41/CD74/ITK	6	GO	NA	NA
GO:0009605	response to external stimulus	14/46	70/505	0.2	2.19565	3.40877	0.00174704	0.0077865	0.00473754	PAK1/SQSTM1/IRF1/DDX41/RHOA/MST1R/FGF1/CSF1R/PDGFRB/CD74/FANCD2/SLIT3/PIK3CB/EPHB1	14	GO	NA	NA
GO:0032101	regulation of response to external stimulus	9/46	34/505	0.264706	2.90601	3.6395	0.00181562	0.00793449	0.00482758	PAK1/SQSTM1/IRF1/DDX41/FGF1/CSF1R/PDGFRB/CD74/FANCD2	9	GO	NA	NA
GO:0070848	response to growth factor	9/46	34/505	0.264706	2.90601	3.6395	0.00181562	0.00793449	0.00482758	EGR1/FGFR4/MST1R/FGF1/FLT4/CSF1R/PDGFRB/PIK3CB/EPHB1	9	GO	NA	NA
GO:0071363	cellular response to growth factor stimulus	9/46	34/505	0.264706	2.90601	3.6395	0.00181562	0.00793449	0.00482758	EGR1/FGFR4/MST1R/FGF1/FLT4/CSF1R/PDGFRB/PIK3CB/EPHB1	9	GO	NA	NA
GO:0032501	multicellular organismal process	31/46	233/505	0.133047	1.46063	3.02992	0.00195239	0.00837344	0.00509465	TSHR/TRIP11/EED/PICALM/PAK1/GAB2/SQSTM1/EGR1/IRF1/FGFR4/RHOA/MST1R/GABRA6/FGF1/ACSL6/FLT4/CSF1R/PDGFRB/CD74/ITK/FANCD2/SLIT3/FOXL2/ACSL3/ETV5/CUL3/PAX3/PIK3CB/PASK/EPHB1/MAP3K13	31	GO	NA	NA
GO:0001816	cytokine production	7/46	22/505	0.318182	3.49308	3.78148	0.00196693	0.00837344	0.00509465	EGR1/IRF1/FLT4/CSF1R/CD74/ITK/CUL3	7	GO	NA	NA
GO:0001817	regulation of cytokine production	7/46	22/505	0.318182	3.49308	3.78148	0.00196693	0.00837344	0.00509465	EGR1/IRF1/FLT4/CSF1R/CD74/ITK/CUL3	7	GO	NA	NA
GO:0002521	leukocyte differentiation	8/46	28/505	0.285714	3.13665	3.67909	0.00197827	0.00837344	0.00509465	GAB2/EGR1/IRF1/RHOA/CSF1R/CD74/ITK/FANCD2	8	GO	NA	NA
GO:0140546	defense response to symbiont	8/46	28/505	0.285714	3.13665	3.67909	0.00197827	0.00837344	0.00509465	PAK1/SQSTM1/IRF1/DDX41/MST1R/CSF1R/CD74/PIK3CB	8	GO	NA	NA
GO:0050896	response to stimulus	35/46	280/505	0.125	1.37228	2.95154	0.00208262	0.00876001	0.00532986	TSHR/SESN3/MRE11/PICALM/MAML2/PAK1/EMSY/GAB2/SQSTM1/EGR1/AFF4/IRF1/FGFR4/DDX41/RHOA/MST1R/MST1/GABRA6/FGF1/RAD50/FLT4/CSF1R/PDGFRB/CD74/ITK/FANCD2/SLIT3/ARHGAP26/ETV5/IRS1/CUL3/PIK3CB/PASK/EPHB1/MAP3K13	35	GO	NA	NA
GO:0032502	developmental process	31/46	234/505	0.132479	1.45438	3.00079	0.00213587	0.00892822	0.0054322	TRIP11/EED/PICALM/PAK1/GAB2/SQSTM1/EGR1/AFF4/IRF1/FGFR4/DDX41/RHOA/MST1R/GABRA6/FGF1/ACSL6/FLT4/CSF1R/PDGFRB/CD74/ITK/FANCD2/SLIT3/FOXL2/ACSL3/ETV5/CUL3/PAX3/PIK3CB/EPHB1/MAP3K13	31	GO	NA	NA
GO:0051254	positive regulation of RNA metabolic process	12/46	56/505	0.214286	2.35248	3.39462	0.00217665	0.0090425	0.00550173	TRIP11/PICALM/MAML2/SQSTM1/EGR1/IRF1/FGF1/CD74/NSD1/FOXL2/ETV5/PAX3	12	GO	NA	NA
GO:0010628	positive regulation of gene expression	9/46	35/505	0.257143	2.82298	3.53554	0.00227607	0.00939752	0.00571774	EGR1/IRF1/FGFR4/FLT4/CSF1R/CD74/ITK/PIK3CB/PASK	9	GO	NA	NA
GO:1901700	response to oxygen-containing compound	13/46	64/505	0.203125	2.22996	3.33004	0.00231255	0.00948991	0.00577395	TSHR/SESN3/EGR1/FGFR4/RHOA/MST1R/FLT4/CSF1R/PDGFRB/SLIT3/IRS1/CUL3/EPHB1	13	GO	NA	NA
GO:0051239	regulation of multicellular organismal process	17/46	97/505	0.175258	1.92403	3.20204	0.00237152	0.00961719	0.00585139	TSHR/EGR1/IRF1/RHOA/FGF1/FLT4/CSF1R/CD74/ITK/FANCD2/FOXL2/ETV5/CUL3/PIK3CB/PASK/EPHB1/MAP3K13	17	GO	NA	NA
GO:0009887	animal organ morphogenesis	10/46	42/505	0.238095	2.61387	3.45455	0.00237215	0.00961719	0.00585139	TRIP11/RHOA/FGF1/CSF1R/FANCD2/SLIT3/FOXL2/CUL3/PAX3/EPHB1	10	GO	NA	NA
GO:0002253	activation of immune response	5/46	12/505	0.416667	4.57428	3.96317	0.00246705	0.00982441	0.00597747	PAK1/SQSTM1/IRF1/DDX41/ITK	5	GO	NA	NA
GO:0002757	immune response-activating signaling pathway	5/46	12/505	0.416667	4.57428	3.96317	0.00246705	0.00982441	0.00597747	PAK1/SQSTM1/IRF1/DDX41/ITK	5	GO	NA	NA
GO:0051056	regulation of small GTPase mediated signal transduction	5/46	12/505	0.416667	4.57428	3.96317	0.00246705	0.00982441	0.00597747	PICALM/SQSTM1/ARHGAP26/CUL3/PIK3CB	5	GO	NA	NA
GO:0098542	defense response to other organism	8/46	29/505	0.275862	3.02849	3.5584	0.0025435	0.0100693	0.00612645	PAK1/SQSTM1/IRF1/DDX41/MST1R/CSF1R/CD74/PIK3CB	8	GO	NA	NA
GO:0008610	lipid biosynthetic process	7/46	23/505	0.304348	3.34121	3.6347	0.00263242	0.0103001	0.0062669	EGR1/FGFR4/FGF1/ACSL6/CD74/ACSL3/PIK3CB	7	GO	NA	NA
GO:1903047	mitotic cell cycle process	7/46	23/505	0.304348	3.34121	3.6347	0.00263242	0.0103001	0.0062669	MRE11/RHOA/RAD50/PDGFRB/FANCD2/CUL3/STAG1	7	GO	NA	NA
GO:0030097	hemopoiesis	9/46	36/505	0.25	2.74457	3.4351	0.00282597	0.0108679	0.00661234	PICALM/GAB2/EGR1/IRF1/RHOA/CSF1R/CD74/ITK/FANCD2	9	GO	NA	NA
GO:0043207	response to external biotic stimulus	9/46	36/505	0.25	2.74457	3.4351	0.00282597	0.0108679	0.00661234	PAK1/SQSTM1/IRF1/DDX41/RHOA/MST1R/CSF1R/CD74/PIK3CB	9	GO	NA	NA
GO:0051707	response to other organism	9/46	36/505	0.25	2.74457	3.4351	0.00282597	0.0108679	0.00661234	PAK1/SQSTM1/IRF1/DDX41/RHOA/MST1R/CSF1R/CD74/PIK3CB	9	GO	NA	NA
GO:0048856	anatomical structure development	29/46	216/505	0.134259	1.47393	2.91194	0.00302282	0.0115588	0.00703275	TRIP11/EED/PICALM/PAK1/GAB2/EGR1/AFF4/IRF1/FGFR4/RHOA/MST1R/GABRA6/FGF1/ACSL6/FLT4/CSF1R/PDGFRB/CD74/ITK/FANCD2/SLIT3/FOXL2/ACSL3/ETV5/CUL3/PAX3/PIK3CB/EPHB1/MAP3K13	29	GO	NA	NA
GO:0033554	cellular response to stress	14/46	74/505	0.189189	2.07697	3.17152	0.00313024	0.011902	0.00724153	SESN3/MRE11/PAK1/EMSY/SQSTM1/AFF4/FGF1/RAD50/CD74/FANCD2/ETV5/CUL3/PIK3CB/MAP3K13	14	GO	NA	NA
GO:0016043	cellular component organization	32/46	250/505	0.128	1.40522	2.85152	0.00322867	0.0121407	0.00738676	GOLGA5/TRIP11/MRE11/EED/PICALM/PAK1/EMSY/SQSTM1/EGR1/FGFR4/DDX41/RHOA/MST1R/GABRA6/RAD50/FLT4/CSF1R/PDGFRB/CD74/ITK/NSD1/FANCD2/SLIT3/ARHGAP26/FOXL2/ACSL3/CUL3/PIK3CB/PASK/EPHB1/MAP3K13/STAG1	32	GO	NA	NA
GO:0035239	tube morphogenesis	8/46	30/505	0.266667	2.92754	3.44274	0.0032291	0.0121407	0.00738676	PAK1/RHOA/FGF1/FLT4/CSF1R/PDGFRB/PIK3CB/EPHB1	8	GO	NA	NA
GO:0044238	primary metabolic process	36/46	298/505	0.120805	1.32623	2.78188	0.00341656	0.0127741	0.00777217	TRIP11/MRE11/CMTR2/EED/PICALM/MAML2/PAK1/EMSY/SQSTM1/EGR1/IRF1/FGFR4/DDX41/RHOA/MST1R/MST1/FGF1/RAD50/ACSL6/FLT4/CSF1R/PDGFRB/CD74/NSD1/FANCD2/EBF1/FOXL2/ACSL3/ETV5/IRS1/CUL3/PAX3/PIK3CB/PASK/EPHB1/MAP3K13	36	GO	NA	NA
GO:0000122	negative regulation of transcription by RNA polymerase II	7/46	24/505	0.291667	3.20199	3.49572	0.00345994	0.0128649	0.00782737	EED/SQSTM1/EGR1/NSD1/FOXL2/ETV5/CUL3	7	GO	NA	NA
GO:0002764	immune response-regulating signaling pathway	5/46	13/505	0.384615	4.22241	3.7227	0.00373605	0.0137397	0.00835964	PAK1/SQSTM1/IRF1/DDX41/ITK	5	GO	NA	NA
GO:0060326	cell chemotaxis	5/46	13/505	0.384615	4.22241	3.7227	0.00373605	0.0137397	0.00835964	FGF1/CSF1R/PDGFRB/CD74/EPHB1	5	GO	NA	NA
GO:0016477	cell migration	12/46	60/505	0.2	2.19565	3.12024	0.00412045	0.015071	0.00916965	PAK1/FGFR4/RHOA/MST1R/FGF1/FLT4/CSF1R/PDGFRB/CD74/CUL3/PIK3CB/EPHB1	12	GO	NA	NA
GO:0071840	cellular component organization or biogenesis	32/46	253/505	0.126482	1.38855	2.76694	0.00415094	0.0151004	0.00918757	GOLGA5/TRIP11/MRE11/EED/PICALM/PAK1/EMSY/SQSTM1/EGR1/FGFR4/DDX41/RHOA/MST1R/GABRA6/RAD50/FLT4/CSF1R/PDGFRB/CD74/ITK/NSD1/FANCD2/SLIT3/ARHGAP26/FOXL2/ACSL3/CUL3/PIK3CB/PASK/EPHB1/MAP3K13/STAG1	32	GO	NA	NA
GO:0009890	negative regulation of biosynthetic process	13/46	68/505	0.191176	2.09879	3.08045	0.00417979	0.0151237	0.00920169	EED/PICALM/SQSTM1/EGR1/IRF1/RHOA/MST1/NSD1/SLIT3/FOXL2/ETV5/CUL3/PASK	13	GO	NA	NA
GO:0009607	response to biotic stimulus	9/46	38/505	0.236842	2.60011	3.24394	0.00424239	0.0151868	0.00924014	PAK1/SQSTM1/IRF1/DDX41/RHOA/MST1R/CSF1R/CD74/PIK3CB	9	GO	NA	NA
GO:0044419	biological process involved in interspecies interaction between organisms	9/46	38/505	0.236842	2.60011	3.24394	0.00424239	0.0151868	0.00924014	PAK1/SQSTM1/IRF1/DDX41/RHOA/MST1R/CSF1R/CD74/PIK3CB	9	GO	NA	NA
GO:0001568	blood vessel development	7/46	25/505	0.28	3.07391	3.36378	0.00447383	0.0158468	0.00964167	EGR1/RHOA/FGF1/FLT4/PDGFRB/PIK3CB/EPHB1	7	GO	NA	NA
GO:0001944	vasculature development	7/46	25/505	0.28	3.07391	3.36378	0.00447383	0.0158468	0.00964167	EGR1/RHOA/FGF1/FLT4/PDGFRB/PIK3CB/EPHB1	7	GO	NA	NA
hsa04014	Ras signaling pathway	9/37	238/9440	0.0378151	9.64797	8.47602	2.38e-07	3.95e-05	2.75e-05	PAK1/GAB2/FGFR4/RHOA/FGF1/FLT4/CSF1R/PDGFRB/PIK3CB	9	KEGG	Environmental Information Processing	Signal transduction
hsa04015	Rap1 signaling pathway	7/37	212/9440	0.0330189	8.42427	6.85802	1.51e-05	0.00125735	0.000877036	FGFR4/RHOA/FGF1/FLT4/CSF1R/PDGFRB/PIK3CB	7	KEGG	Environmental Information Processing	Signal transduction
hsa04010	MAPK signaling pathway	7/37	300/9440	0.0233333	5.95315	5.4689	0.000138354	0.00765561	0.00534	PAK1/FGFR4/FGF1/FLT4/CSF1R/PDGFRB/MAP3K13	7	KEGG	Environmental Information Processing	Signal transduction
hsa04810	Regulation of actin cytoskeleton	6/37	232/9440	0.0258621	6.59832	5.41564	0.000253558	0.0105227	0.00733984	PAK1/FGFR4/RHOA/FGF1/PDGFRB/PIK3CB	6	KEGG	Cellular Processes	Cell motility
hsa04020	Calcium signaling pathway	6/37	254/9440	0.023622	6.02681	5.09421	0.000412564	0.0121118	0.0084483	FGFR4/MST1R/MST1/FGF1/FLT4/PDGFRB	6	KEGG	Environmental Information Processing	Signal transduction
hsa04151	PI3K-Akt signaling pathway	7/37	362/9440	0.019337	4.93355	4.78712	0.000437776	0.0121118	0.0084483	FGFR4/FGF1/FLT4/CSF1R/PDGFRB/IRS1/PIK3CB	7	KEGG	Environmental Information Processing	Signal transduction
R-HSA-109704	PI3K Cascade	5/41	44/11214	0.113636	31.0809	12.1104	4.97e-07	7.56e-05	4.95e-05	GAB2/FGFR4/FGF1/IRS1/PIK3CB	5	Reactome	NA	NA
R-HSA-2219530	Constitutive Signaling by Aberrant PI3K in Cancer	6/41	86/11214	0.0697674	19.0822	10.1967	6.18e-07	7.56e-05	4.95e-05	GAB2/FGFR4/FGF1/PDGFRB/IRS1/PIK3CB	6	Reactome	NA	NA
R-HSA-112399	IRS-mediated signalling	5/41	48/11214	0.104167	28.4909	11.5619	7.74e-07	7.56e-05	4.95e-05	GAB2/FGFR4/FGF1/IRS1/PIK3CB	5	Reactome	NA	NA
R-HSA-2428928	IRS-related events triggered by IGF1R	5/41	52/11214	0.0961538	26.2992	11.0766	1.16e-06	7.56e-05	4.95e-05	GAB2/FGFR4/FGF1/IRS1/PIK3CB	5	Reactome	NA	NA
R-HSA-2428924	IGF1R signaling cascade	5/41	53/11214	0.0943396	25.803	10.9638	1.28e-06	7.56e-05	4.95e-05	GAB2/FGFR4/FGF1/IRS1/PIK3CB	5	Reactome	NA	NA
R-HSA-2404192	Signaling by Type 1 Insulin-like Growth Factor 1 Receptor (IGF1R)	5/41	54/11214	0.0925926	25.3252	10.854	1.41e-06	7.56e-05	4.95e-05	GAB2/FGFR4/FGF1/IRS1/PIK3CB	5	Reactome	NA	NA
R-HSA-74751	Insulin receptor signalling cascade	5/41	54/11214	0.0925926	25.3252	10.854	1.41e-06	7.56e-05	4.95e-05	GAB2/FGFR4/FGF1/IRS1/PIK3CB	5	Reactome	NA	NA
R-HSA-2219528	PI3K/AKT Signaling in Cancer	6/41	112/11214	0.0535714	14.6524	8.79603	2.93e-06	0.00013593	8.9e-05	GAB2/FGFR4/FGF1/PDGFRB/IRS1/PIK3CB	6	Reactome	NA	NA
R-HSA-6811558	PI5P, PP2A and IER3 Regulate PI3K/AKT Signaling	6/41	114/11214	0.0526316	14.3954	8.70791	3.25e-06	0.00013593	8.9e-05	GAB2/FGFR4/FGF1/PDGFRB/IRS1/PIK3CB	6	Reactome	NA	NA
R-HSA-1257604	PIP3 activates AKT signaling	8/41	263/11214	0.0304183	8.31976	7.27639	4.02e-06	0.000151147	9.9e-05	EED/GAB2/EGR1/FGFR4/FGF1/PDGFRB/IRS1/PIK3CB	8	Reactome	NA	NA
R-HSA-199418	Negative regulation of the PI3K/AKT network	6/41	121/11214	0.0495868	13.5626	8.41618	4.6e-06	0.000157288	0.000103039	GAB2/FGFR4/FGF1/PDGFRB/IRS1/PIK3CB	6	Reactome	NA	NA
R-HSA-74752	Signaling by Insulin receptor	5/41	82/11214	0.0609756	16.6776	8.63112	1.13e-05	0.000345372	0.000226252	GAB2/FGFR4/FGF1/IRS1/PIK3CB	5	Reactome	NA	NA
R-HSA-9006925	Intracellular signaling by second messengers	8/41	305/11214	0.0262295	7.17409	6.62214	1.19e-05	0.000345372	0.000226252	EED/GAB2/EGR1/FGFR4/FGF1/PDGFRB/IRS1/PIK3CB	8	Reactome	NA	NA
R-HSA-5663202	Diseases of signal transduction by growth factor receptors and second messengers	9/41	454/11214	0.0198238	5.42205	5.82657	2.98e-05	0.000799191	0.000523546	TRIP11/MAML2/GAB2/SQSTM1/FGFR4/FGF1/PDGFRB/IRS1/PIK3CB	9	Reactome	NA	NA
R-HSA-5683057	MAPK family signaling cascades	7/41	311/11214	0.022508	6.15622	5.58608	0.000117855	0.00295422	0.0019353	PAK1/FGFR4/FGF1/PDGFRB/IRS1/CUL3/PIK3CB	7	Reactome	NA	NA
R-HSA-9680350	Signaling by CSF1 (M-CSF) in myeloid cells	3/41	31/11214	0.0967742	26.4689	8.60162	0.000189916	0.00446303	0.00292371	GAB2/CSF1R/PIK3CB	3	Reactome	NA	NA
R-HSA-5673001	RAF/MAP kinase cascade	6/41	266/11214	0.0225564	6.16945	5.16875	0.000376823	0.00833444	0.00545985	FGFR4/FGF1/PDGFRB/IRS1/CUL3/PIK3CB	6	Reactome	NA	NA
R-HSA-5684996	MAPK1/MAPK3 signaling	6/41	272/11214	0.0220588	6.03336	5.09052	0.000424419	0.00886563	0.00580783	FGFR4/FGF1/PDGFRB/IRS1/CUL3/PIK3CB	6	Reactome	NA	NA
R-HSA-3928662	EPHB-mediated forward signaling	3/41	42/11214	0.0714286	19.5366	7.29049	0.000471688	0.00933446	0.00611496	PAK1/RHOA/EPHB1	3	Reactome	NA	NA
